# Supplementary material for: Assessment of hypoxia and oxidative-related changes in a lung-derived brain metastasis model by [64Cu][Cu(ATSM)] PET and proteomic studies
Source: EJNMMI Res. 2023 Nov 25;13:102. doi: 10.1186/s13550-023-01052-8 (PMC10676347; doi:10.1186/s13550-023-01052-8)
Supplement: Supplementary file 1 — Additional file 1. Table S1: quantitative label-free (XIC) rat proteomic analysis from BM (n = 5, cortical and striatal BM combined dataset) vs healthy brain tissues (n = 3, cortex and striatum combined dataset). LogFC and statistics were calculated from DEP R package (see Materials and Methods). Table S2: quantitative label-free (XIC) rat proteomic analysis from (A) cortical and (B) striatal BM (n = 5) vs their respective healthy tissues (n = 3). LogFC and statistics were calculated from DEP R package (see Materials and Methods). Table S3: common and differently expressed proteins from cortical and striatal BM vs healthy cortex and striatum (Venn diagram) from rat proteomic analysis. LogFC and statistics were calculated from DEP R package (see Materials and Methods). [file 13550_2023_1052_MOESM1_ESM.xlsx]

## Sheet: Infos
Data are sorted with p-value 0.01
Cut-off: Fold change (FC) = log2(1.2) (FC = 2.3)
Every comparison is done with BM compared to healthy brain tissue

## Sheet: Table S1 Global BM_Rattus
Accession	Gene name	Protein names	logFC	pvalue	FDR	significant
A0A0G2K7W6	RGD1561704	Similar to 60S ribosomal protein L27a	5.75	1.25194e-08	9.33e-08	TRUE
Q6IFV6	Krt35	Keratin 35 (RCG35153) (Type I hair keratin KA30)	4.8	3.83601e-11	8.02e-13	TRUE
A0A0G2JVQ5	Kng1	Kininogen 2	4.75	1.77163e-06	0.00168	TRUE
P48199	Crp	C-reactive protein	4.54	5.31803e-07	0.000278	TRUE
F7EUK4	Kng1	Kininogen-1	4.37	1.83414e-05	0.0205	TRUE
F7EY53	Serpinc1	Antithrombin-III (Serpin C1)	4.29	5.03016e-08	2.71e-06	TRUE
A0A0G2JSH5	Alb	Albumin	4.19	8.69048e-05	0.0715	TRUE
P06866	Hp	Haptoglobin (Liver regeneration-related protein LRRG173) [Cleaved into: Haptoglobin alpha chain; Haptoglobin beta chain]	3.98	3.65691e-05	0.037	TRUE
Q5BJY9	Krt18	Keratin, type I cytoskeletal 18 (Cytokeratin-18) (CK-18) (Keratin-18) (K18)	3.98	9.2144e-06	0.011	TRUE
A0A0G2JSK1	Serpina3c	RCG20603 (Serine (or cysteine) proteinase inhibitor, clade A, member 3C)	3.97	3.03797e-08	8.83e-07	TRUE
P17475	Serpina1	Alpha-1-antiproteinase (Alpha-1-antitrypsin) (Alpha-1-proteinase inhibitor) (Serpin A1)	3.93	7.43045e-06	0.00879	TRUE
M0RBJ7	C3	Complement C3	3.89	5.71832e-06	0.00663	TRUE
P08649	C4	Complement C4 [Cleaved into: Complement C4 beta chain; Complement C4 alpha chain; C4a anaphylatoxin; Complement C4 gamma chain]	3.87	1.33177e-08	1.01e-07	TRUE
A0A8I5Y1J2	0	Peptidyl-prolyl cis-trans isomerase (PPIase) (EC 5.2.1.8)	3.86	5.17228e-06	0.00604	TRUE
P05544	Serpina3l	Serine protease inhibitor A3L (Serpin A3L) (CPI-23) (Contrapsin-like protease inhibitor 3) (Serine protease inhibitor 1) (SPI-1)	3.86	1.24806e-07	1.86e-05	TRUE
P08934	Kng1	Kininogen-1 [Cleaved into: Kininogen-1 heavy chain; Bradykinin; Kininogen-1 light chain]	3.69	3.67582e-06	0.00419	TRUE
A0A8I6AUL4	Hbb	Hemoglobin subunit beta-1	3.69	0.00199558	0.381	TRUE
P14480	Fgb	Fibrinogen beta chain (Liver regeneration-related protein LRRG036/LRRG043/LRRG189) [Cleaved into: Fibrinopeptide B; Fibrinogen beta chain]	3.68	2.2203e-05	0.0243	TRUE
A0A0G2JSW3	Hbb	Hemoglobin subunit beta-1	3.66	0.00097756	0.283	TRUE
P04355	Mt2	Metallothionein-2 (MT-2) (Metallothionein-II) (MT-II)	3.63	3.25627e-10	8.02e-13	TRUE
Q03626	Mug1	Murinoglobulin-1 (Alpha-1 inhibitor 3 variant I) (Alpha-X protein)	3.62	2.83436e-05	0.0294	TRUE
A0A8I6A1Z9	0	Uncharacterized protein	3.57	0.000106509	0.0817	TRUE
P24090	Ahsg	Alpha-2-HS-glycoprotein (59 kDa bone sialic acid-containing protein) (BSP) (Fetuin-A) (Glycoprotein PP63)	3.56	1.56105e-05	0.0176	TRUE
Q9EPH1	A1bg	Alpha-1B-glycoprotein (Alpha-1-B glycoprotein) (C44) (Liver regeneration-related protein 1)	3.56	3.67208e-06	0.00418	TRUE
P02091	Hbb	Hemoglobin subunit beta-1 (Beta-1-globin) (Hemoglobin beta chain, major-form) (Hemoglobin beta-1 chain)	3.54	0.000668621	0.233	TRUE
P20761	Igh-1a	Ig gamma-2B chain C region (Immunoglobulin heavy chain 1a)	3.5	8.62876e-07	0.000581	TRUE
P01026	C3	Complement C3 [Cleaved into: Complement C3 beta chain; C3-beta-c (C3bc) (Neutrophil chemotactic factor-2) (ENCF-2); Complement C3 alpha chain; C3a anaphylatoxin (Neutrophil chemotactic factor-1) (ENCF-1); Acylation stimulating protein (ASP) (C3adesArg); Complement C3b alpha' chain; Complement C3c alpha' chain fragment 1; Complement C3dg fragment; Complement C3g fragment; Complement C3d fragment; …	3.48	6.00003e-06	0.00693	TRUE
A0A8I6A2A3	0	Ldh_1_N domain-containing protein	3.43	2.8671e-05	0.0297	TRUE
F7EYX4	Itih1	Inter-alpha trypsin inhibitor, heavy chain 1	3.43	9.67655e-09	6e-08	TRUE
P05964	S100a6	Protein S100-A6 (Calcyclin) (Prolactin receptor-associated protein) (S100 calcium-binding protein A6)	3.43	7.37345e-05	0.0643	TRUE
A0A0A0MP82	Hba-a3	Hemoglobin alpha, adult chain 1	3.42	0.002729	0.426	TRUE
P10959	Ces1c	Carboxylesterase 1C (EC 3.1.1.1) (Carboxyesterase ES-1) (E1) (ES-THET) (Esterase-2) (Liver carboxylesterase 1) (Neutral retinyl ester hydrolase) (NREH) (Retinyl ester hydrolase) (REH)	3.4	3.05706e-06	0.00336	TRUE
P11884	Aldh2	Aldehyde dehydrogenase, mitochondrial (EC 1.2.1.3) (ALDH class 2) (ALDH-E2) (ALDH1)	3.4	1.27161e-05	0.0148	TRUE
F7F0X7	Mcm7	DNA replication licensing factor MCM7 (EC 3.6.4.12)	3.39	0.00282922	0.431	TRUE
P04639	Apoa1	Apolipoprotein A-I (Apo-AI) (ApoA-I) (Apolipoprotein A1) [Cleaved into: Proapolipoprotein A-I (ProapoA-I)]	3.38	0.00022589	0.128	TRUE
A0A0G2K0A0	Cyth4	Cytohesin 4	3.36	2.70367e-05	0.0284	TRUE
B2GUW2	Arhgef16	LOC687105 protein (Rho guanine nucleotide exchange factor 16)	3.34	1.85433e-06	0.00178	TRUE
Q99PS8	Hrg	Histidine-rich glycoprotein (Histidine-proline-rich glycoprotein) (HPRG) (Histidine-rich glycoprotein 1) (HRG1)	3.34	2.02878e-06	0.00199	TRUE
P31720	C1qa	Complement C1q subcomponent subunit A	3.33	3.99731e-06	0.00461	TRUE
Q5U2V1	Fkbp10	Peptidylprolyl isomerase (EC 5.2.1.8)	3.24	5.69847e-07	0.00031	TRUE
P02770	Alb	Albumin	3.23	1.36371e-05	0.0157	TRUE
P14046	A1i3	Alpha-1-inhibitor 3 (Alpha-1-inhibitor 3 variant II) (Alpha-1-inhibitor III)	3.21	0.000872731	0.268	TRUE
P31721	C1qb	Complement C1q subcomponent subunit B	3.2	4.6644e-07	0.000224	TRUE
Q10758	Krt8	Keratin, type II cytoskeletal 8 (Cytokeratin endo A) (Cytokeratin-8) (CK-8) (Keratin-8) (K8) (Type-II keratin Kb8)	3.19	1.76852e-07	3.69e-05	TRUE
P18588	Mx1	Interferon-induced GTP-binding protein Mx1 (Myxoma resistance protein 1) (Myxovirus resistance protein 1)	3.1	4.96038e-06	0.0058	TRUE
A0A8I5ZVC4	Itih2	Inter-alpha-trypsin inhibitor heavy chain 2	3.09	9.78399e-07	0.000698	TRUE
Q7TQ11	Vtn	Aa1018 (Vitronectin)	3.02	8.46636e-05	0.0704	TRUE
A0A8I5ZTH1	Jade3	Jade family PHD finger 3	3.01	0.0137818	0.668	FALSE
P18292	F2	Prothrombin (EC 3.4.21.5) (Coagulation factor II) [Cleaved into: Activation peptide fragment 1; Activation peptide fragment 2; Thrombin light chain; Thrombin heavy chain]	3.01	0.000798825	0.256	TRUE
P20059	Hpx	Hemopexin	3	0.00111741	0.3	TRUE
A0A0G2KA54	Kng1	Kininogen-1	2.97	0.00017397	0.111	TRUE
Q01177	Plg	Plasminogen (EC 3.4.21.7) [Cleaved into: Plasmin heavy chain A; Activation peptide; Angiostatin; Plasmin heavy chain A, short form; Plasmin light chain B]	2.95	9.40069e-06	0.0112	TRUE
P05942	S100a4	Protein S100-A4 (Metastasin) (Nerve growth factor-induced protein 42A) (P9K) (Placental calcium-binding protein) (S100 calcium-binding protein A4)	2.92	5.74706e-06	0.00666	TRUE
Q6P734	Serping1	Plasma protease C1 inhibitor (C1 Inh) (C1Inh) (C1 esterase inhibitor) (C1-inhibiting factor) (Serpin G1)	2.91	2.22928e-07	5.43e-05	TRUE
P20762	0	Ig gamma-2C chain C region	2.89	4.43615e-05	0.0435	TRUE
Q64550	Ugt1a1	UDP-glucuronosyltransferase 1A1 (UGT1A1) (EC 2.4.1.17) (B1) (UDP-glucuronosyltransferase 1-1) (UDPGT 1-1) (UGT1*1) (UGT1-01) (UGT1.1)	2.88	0.000288164	0.146	TRUE
Q9QX79	Fetub	Fetuin-B (Fetuin-like protein IRL685)	2.88	0.000882227	0.269	TRUE
A0A8I6A0L0	LOC100361008	Cytochrome c oxidase subunit 5A, mitochondrial (Cytochrome c oxidase polypeptide Va)	2.85	0.00125957	0.316	TRUE
Q6B345	S100a11	Protein S100-A11 (Calgizzarin) (S100 calcium-binding protein A11)	2.82	5.71059e-06	0.00663	TRUE
F1LN61	Ighe	Immunoglobulin heavy constant epsilon	2.74	0.000238008	0.132	TRUE
Q63910	Hba-a3	Alpha globin (Globin c1) (Hemoglobin alpha, adult chain 3) (RCG33691)	2.74	0.00767204	0.578	TRUE
P31722	C1qc	Complement C1q subcomponent subunit C	2.68	1.20603e-06	0.000973	TRUE
A0A8I6AII3	0	Nucleoside diphosphate kinase (EC 2.7.4.6)	2.66	1.23251e-05	0.0144	TRUE
D3ZWZ6	Igf2bp2	Insulin-like growth factor 2 mRNA-binding protein 2 (Similar to IGF-II mRNA-binding protein 2 (Predicted))	2.66	2.89965e-05	0.0299	TRUE
Q64240	Ambp	Protein AMBP [Cleaved into: Alpha-1-microglobulin (EC 1.6.2.-); Inter-alpha-trypsin inhibitor light chain (ITI-LC) (Bikunin) (HI-30); Trypstatin]	2.66	0.000437313	0.184	TRUE
Q5EBC0	Itih4	Inter alpha-trypsin inhibitor, heavy chain 4 (Inter alpha-trypsin inhibitor, heavy chain 4, isoform CRA_a) (Inter-alpha-trypsin inhibitor heavy chain 4)	2.65	0.00178699	0.365	TRUE
A0A8I6GE62	RT1-M1-5	RT1 class I, M1, gene 5	2.59	3.97494e-05	0.0398	TRUE
G3V904	Pld4	Phospholipase D family, member 4 (Similar to phospholipase D family, member 4)	2.55	1.17026e-05	0.0138	TRUE
A0A8I5ZJ62	Glipr2	GLI pathogenesis-related 2 (RCG54881)	2.53	3.48423e-08	1.16e-06	TRUE
P07150	Anxa1	Annexin A1 (Annexin I) (Annexin-1) (Calpactin II) (Calpactin-2) (Chromobindin-9) (Lipocortin I) (Phospholipase A2 inhibitory protein) (p35) [Cleaved into: Annexin Ac2-26]	2.52	0.000231264	0.13	TRUE
O70513	Lgals3bp	Galectin-3-binding protein (Cyp-C-associated protein) (CyCAP) (Lectin galactoside-binding soluble 3-binding protein) (Mac-2-binding protein) (MAC2BP) (Mac-2 BP) (Protein 90K)	2.51	1.42031e-05	0.0162	TRUE
D3ZFP4	Mcm3	DNA replication licensing factor MCM3 (EC 3.6.4.12)	2.5	2.56839e-05	0.0273	TRUE
D4A3X3	Isg15	ISG15 ubiquitin-like modifier (Interferon, alpha-inducible protein (Clone IFI-15K) (Predicted))	2.5	0.000118286	0.0876	TRUE
A0A0G2K896	RGD1310507	Similar to RIKEN cDNA 1300017J02	2.49	0.000673889	0.234	TRUE
P26376	ifitm3	Interferon-induced transmembrane protein 3 (Dispanin subfamily A member 2b) (DSPA2b)	2.48	1.07992e-07	1.44e-05	TRUE
P05545	Serpina3k	Serine protease inhibitor A3K (Serpin A3K) (CPI-21) (Contrapsin-like protease inhibitor 1) (GHR-P63) (Growth hormone-regulated proteinase inhibitor) (Kallikrein-binding protein) (KBP) (SPI-2.3) (Serine protease inhibitor 2) (SPI-2) (Thyroid hormone-regulated protein)	2.46	0.00348413	0.46	TRUE
Q9R1T3	Ctsz	Cathepsin Z (EC 3.4.18.1) (Cathepsin Y)	2.42	2.21802e-06	0.0022	TRUE
A0A0G2K6N8	Parn	Poly(A)-specific ribonuclease PARN (EC 3.1.13.4) (Polyadenylate-specific ribonuclease)	2.42	0.00187375	0.372	TRUE
A0A8I6A784	Mcm6	DNA replication licensing factor MCM6 (EC 3.6.4.12)	2.4	0.000134018	0.0948	TRUE
D3ZP96	Mcm2	DNA replication licensing factor MCM2	2.4	0.000424565	0.181	TRUE
P08699	Lgals3	Galectin-3 (Gal-3) (35 kDa lectin) (Carbohydrate-binding protein 35) (CBP 35) (Galactose-specific lectin 3) (IgE-binding protein) (Laminin-binding protein) (Lectin L-29) (Mac-2 antigen)	2.38	0.00249395	0.413	TRUE
A0A1W2Q695	Msh6	DNA mismatch repair protein	2.35	2.77515e-06	0.00297	TRUE
G3V681	Mcm4	DNA replication licensing factor MCM4 (EC 3.6.4.12)	2.35	6.26993e-06	0.00723	TRUE
P02680	Fgg	Fibrinogen gamma chain	2.34	0.00681609	0.558	TRUE
A0A8I6AEP0	Zmym2	Zinc finger MYM-type containing 2	2.31	0.000946144	0.278	TRUE
P20411	Fcer1g	High affinity immunoglobulin epsilon receptor subunit gamma (Fc receptor gamma-chain) (FcRgamma) (Fc-epsilon RI-gamma) (IgE Fc receptor subunit gamma) (FceRI gamma)	2.31	8.77733e-05	0.072	TRUE
Q07936	Anxa2	Annexin A2 (Annexin II) (Annexin-2) (Calpactin I heavy chain) (Calpactin-1 heavy chain) (Chromobindin-8) (Lipocortin II) (Placental anticoagulant protein IV) (PAP-IV) (Protein I) (p36)	2.3	1.93738e-06	0.00188	TRUE
A0A8I6AIT0	Derl1	Derlin	2.3	0.000673663	0.234	TRUE
P36953	Afm	Afamin (Alpha-albumin) (Alpha-Alb)	2.3	0.00727491	0.569	TRUE
P55009	Aif1	Allograft inflammatory factor 1 (AIF-1) (Ionized calcium-binding adapter molecule 1) (MRF-1) (Microglia response factor)	2.29	1.18677e-05	0.014	TRUE
P06399	Fga	Fibrinogen alpha chain [Cleaved into: Fibrinopeptide A; Fibrinogen alpha chain]	2.29	0.00546485	0.52	TRUE
P47967	Lgals5	Galectin-5 (Gal-5) (RL-18)	2.28	0.00014961	0.101	TRUE
Q5M9H7	Dnaja2	DnaJ (Hsp40) homolog, subfamily A, member 2 (DnaJ (Hsp40) homolog, subfamily A, member 2, isoform CRA_b) (DnaJ homolog subfamily A member 2)	2.28	0.000721196	0.243	TRUE
A0A0G2JXW4	Hnrnpc	Heterogeneous nuclear ribonucleoprotein C	2.24	0.00375016	0.471	TRUE
A0A8I6ARN5	Taf6l	TATA-box binding protein associated factor 6 like	2.24	0.0328887	0.776	FALSE
G3V615	Cfb	Complement factor B (EC 3.4.21.47) (C3/C5 convertase)	2.24	0.00172442	0.359	TRUE
A0A8I5ZWF8	Atp5hl1	ATP synthase subunit d, mitochondrial	2.23	3.37817e-05	0.0345	TRUE
P04937	Fn1	Fibronectin (FN) [Cleaved into: Anastellin]	2.21	0.0046678	0.499	TRUE
P11883	Aldh3a1	Aldehyde dehydrogenase, dimeric NADP-preferring (EC 1.2.1.5) (Aldehyde dehydrogenase family 3 member A1) (HTC-ALDH) (Tumor-associated aldehyde dehydrogenase)	2.19	1.11296e-05	0.0132	TRUE
P36372	Tap2	Antigen peptide transporter 2 (APT2) (EC 7.4.2.-) (ATP-binding cassette sub-family B member 3)	2.19	0.000145303	0.0995	TRUE
P42930	Hspb1	Heat shock protein beta-1 (HspB1) (Heat shock 27 kDa protein) (HSP 27)	2.18	4.57492e-06	0.00534	TRUE
F1LMV6	Dsp	Desmoplakin	2.18	5.54547e-05	0.0522	TRUE
P09006	Serpina3n	Serine protease inhibitor A3N (Serpin A3N) (CPI-26) (Contrapsin-like protease inhibitor 6) (SPI-2.2) (Serine protease inhibitor 3) (SPI-3)	2.17	0.00858562	0.596	TRUE
A0A8I6AV07	Emd	Emerin	2.15	0.00209389	0.388	TRUE
P15978	RT1-Aw2	Class I histocompatibility antigen, Non-RT1.A alpha-1 chain	2.14	2.83103e-05	0.0294	TRUE
Q62724	Mcm6	DNA replication licensing factor MCM6 (EC 3.6.4.12) (Intestinal DNA replication protein)	2.14	2.25481e-06	0.00224	TRUE
P52287	Gnb3	Guanine nucleotide-binding protein G(I)/G(S)/G(T) subunit beta-3 (Transducin beta chain 3)	2.14	0.103255	0.87	FALSE
A0A8I6A554	AC132020.1	Uncharacterized protein	2.13	0.0399084	0.795	FALSE
P04276	Gc	Vitamin D-binding protein (DBP) (VDB) (Gc-globulin) (Group-specific component)	2.13	9.84981e-05	0.0775	TRUE
P52925	Hmgb2	High mobility group protein B2 (High mobility group protein 2) (HMG-2)	2.13	0.000490156	0.195	TRUE
A0A8I6A8T5	Aqr	RNA helicase aquarius	2.1	0.00567953	0.527	TRUE
P04177	Th	Tyrosine 3-monooxygenase (EC 1.14.16.2) (Tyrosine 3-hydroxylase) (TH)	2.09	0.085516	0.858	FALSE
A0A8I5ZRM9	Fam13b	Family with sequence similarity 13, member B	2.08	0.0107877	0.632	FALSE
P23562	Slc4a1	Band 3 anion transport protein (Anion exchange protein 1) (AE 1) (Anion exchanger 1) (Solute carrier family 4 member 1) (CD antigen CD233)	2.08	0.00687768	0.56	TRUE
Q5BK83	Tmem106a	Transmembrane protein 106A	2.08	0.0357515	0.784	FALSE
Q4KM35	Psmb10	Proteasome subunit beta type-10 (EC 3.4.25.1) (Low molecular mass protein 10) (Macropain subunit MECl-1) (Multicatalytic endopeptidase complex subunit MECl-1) (Proteasome MECl-1) (Proteasome subunit beta-2i)	2.07	0.000294828	0.148	TRUE
A0A0B4J2J0	Fcgr1a	Fc gamma receptor Ia (Fc receptor, IgG, high affinity I)	2.05	7.70811e-07	0.000495	TRUE
P39951	Cdk1	Cyclin-dependent kinase 1 (CDK1) (EC 2.7.11.22) (EC 2.7.11.23) (Cell division control protein 2 homolog) (Cell division protein kinase 1) (p34 protein kinase)	2.05	8.08426e-05	0.0683	TRUE
Q6MG61	Clic1	Chloride intracellular channel protein 1	2.04	6.6172e-07	0.000391	TRUE
Q5PPI1	Srsf9	Serine/arginine-rich splicing factor 9 (Splicing factor, arginine/serine-rich 9)	2.03	5.30057e-06	0.00618	TRUE
F7FBE9	Efemp2	EGF containing fibulin extracellular matrix protein 2	2.03	0.000218895	0.126	TRUE
P38406	Gnal	Guanine nucleotide-binding protein G(olf) subunit alpha (Adenylate cyclase-stimulating G alpha protein, olfactory type)	2.03	0.0978578	0.866	FALSE
A0A8I6AEJ8	St14	ST14 transmembrane serine protease matriptase	2.01	0.000201361	0.121	TRUE
P31211	Serpina6	Corticosteroid-binding globulin (CBG) (Serpin A6) (Transcortin)	2.01	0.0125868	0.655	FALSE
F7F5Q9	Hcls1	Hematopoietic cell specific Lyn substrate 1	2	1.3517e-05	0.0155	TRUE
A0A8I5ZKX7	Ddx47	RNA helicase (EC 3.6.4.13)	2	5.72563e-05	0.0535	TRUE
P51952	Cdk7	Cyclin-dependent kinase 7 (EC 2.7.11.22) (EC 2.7.11.23) (39 protein kinase) (P39 Mo15) (CDK-activating kinase 1) (Cell division protein kinase 7) (TFIIH basal transcription factor complex kinase subunit)	1.97	1.37473e-05	0.0158	TRUE
P80067	Ctsc	Dipeptidyl peptidase 1 (EC 3.4.14.1) (Cathepsin C) (Cathepsin J) (Dipeptidyl peptidase I) (DPP-I) (DPPI) (Dipeptidyl transferase) [Cleaved into: Dipeptidyl peptidase 1 exclusion domain chain (Dipeptidyl peptidase I exclusion domain chain); Dipeptidyl peptidase 1 heavy chain (Dipeptidyl peptidase I heavy chain); Dipeptidyl peptidase 1 light chain (Dipeptidyl peptidase I light chain)]	1.97	0.00133835	0.323	TRUE
P0C1Q3	Lpcat2	Lysophosphatidylcholine acyltransferase 2 (LPC acyltransferase 2) (LPCAT-2) (LysoPC acyltransferase 2) (EC 2.3.1.23) (1-acylglycerol-3-phosphate O-acyltransferase 11) (1-AGP acyltransferase 11) (1-AGPAT 11) (EC 2.3.1.51) (1-acylglycerophosphocholine O-acyltransferase) (1-alkenylglycerophosphocholine O-acyltransferase) (EC 2.3.1.25) (1-alkylglycerophosphocholine O-acetyltransferase) (EC 2.3.1.67) …	1.96	1.03202e-05	0.0123	TRUE
Q66HD3	Nasp	Nuclear autoantigenic sperm protein (NASP)	1.96	3.14778e-05	0.0323	TRUE
A0A8I5ZXV3	Pdzd4	PDZ domain containing 4	1.96	0.00537162	0.517	TRUE
D3ZRX9	Cnn2	Calponin	1.95	1.52495e-05	0.0172	TRUE
Q64633	Ugt1a7	UDP-glucuronosyltransferase 1A7 (UGT1A7) (EC 2.4.1.17) (A2) (UDP-glucuronosyltransferase 1-7) (UDPGT 1-7) (UGT1*7) (UGT1-07) (UGT1.7) (UDP-glucuronosyltransferase 1A7C)	1.95	9.86118e-06	0.0118	TRUE
A0A8I5ZW75	0	Uncharacterized protein	1.95	0.0251568	0.746	FALSE
Q6XPU4	Fcgr3a	Low affinity immunoglobulin gamma Fc region receptor III-A (IgG Fc receptor III-A) (CD16-2) (FcgammaRIV) (CD antigen CD16a)	1.95	0.000142604	0.0984	TRUE
A0A0G2K695	Myof	Myoferlin	1.92	2.90618e-05	0.03	TRUE
A0A8I6ARF4	Actn2	Actinin alpha 2	1.91	0.00578781	0.53	TRUE
F1LTN6	AABR07060872.1	Uncharacterized protein	1.91	0.00461774	0.498	TRUE
E9PU10	Ifi47	Interferon gamma-inducible protein 47	1.9	0.0156583	0.686	FALSE
Q62930	C9	Complement component C9	1.9	0.00237556	0.406	TRUE
A0A8I6AW46	Qrich1	Glutamine-rich 1	1.89	0.0231598	0.737	FALSE
P13635	Cp	Ceruloplasmin (EC 1.16.3.1) (Ferroxidase)	1.89	0.000193124	0.118	TRUE
A0A0G2JY80	Tbl1x	Transducin (Beta)-like 1 X-linked (Predicted) (Transducin (beta)-like 1 X-linked)	1.88	0.0123288	0.652	FALSE
B0K019	Bag1	BAG family molecular chaperone regulator 1 (BAG-1) (Bcl-2-associated athanogene 1)	1.88	0.0035928	0.465	TRUE
Q5XIV1	Pgk2	Phosphoglycerate kinase (EC 2.7.2.3)	1.85	0.102948	0.87	FALSE
Q64268	Serpind1	Heparin cofactor 2 (Heparin cofactor II) (HC-II) (Protease inhibitor leuserpin-2) (Serpin D1)	1.85	0.00532081	0.516	TRUE
P55063	Hspa1l	Heat shock 70 kDa protein 1-like (Heat shock 70 kDa protein 1L) (Heat shock 70 kDa protein 3) (HSP70.3)	1.84	0.0331379	0.777	FALSE
A0A0G2K327	Osbpl1a	Oxysterol-binding protein	1.83	4.11293e-05	0.0409	TRUE
A0A8I5ZT11	Xpot	Exportin-T (Exportin(tRNA)) (tRNA exportin)	1.83	0.00107587	0.295	TRUE
A0A8I6A586	Tnrc18	Trinucleotide repeat containing 18	1.82	5.07128e-05	0.0485	TRUE
A0A1W2Q645	Sumf2	Sulfatase modifying factor 2	1.82	0.00242205	0.409	TRUE
B5DF29	Rfc5	Replication factor C (Activator 1) 5 (Replication factor C (Activator 1) 5 (Predicted)) (Replication factor C subunit 5)	1.81	0.000362085	0.166	TRUE
F1LZ05	Parp14	Poly [ADP-ribose] polymerase (PARP) (EC 2.4.2.-)	1.81	0.000146788	0.1	TRUE
O08949	Gtf2a1	Transcription initiation factor IIA subunit 1 (General transcription factor IIA subunit 1) [Cleaved into: Transcription initiation factor IIA alpha chain (TFIIA p35 subunit); Transcription initiation factor IIA beta chain (TFIIA p19 subunit)]	1.81	0.00352367	0.462	TRUE
O54747	Pold1	DNA polymerase delta catalytic subunit (EC 2.7.7.7) (3'-5' exodeoxyribonuclease) (EC 3.1.11.-)	1.8	4.25695e-05	0.0421	TRUE
A0A8I5Y624	Ddx27	RNA helicase (EC 3.6.4.13)	1.79	3.54477e-05	0.036	TRUE
G3V7D5	Tfpi2	Tissue factor pathway inhibitor	1.79	0.0120156	0.648	FALSE
A0A0G2JVP4	Ighe	Immunoglobulin heavy constant epsilon	1.78	0.00630684	0.545	TRUE
A0A8I6A5X3	Cdk6	Cyclin-dependent kinase 6	1.78	6.03846e-05	0.0557	TRUE
B0BNN3	Ca1	Carbonic anhydrase 1 (EC 4.2.1.1) (Carbonate dehydratase I) (Carbonic anhydrase I) (CA-I)	1.78	0.0217631	0.729	FALSE
P06238	A2m	Alpha-2-macroglobulin (Alpha-2-M)	1.78	0.00497646	0.508	TRUE
D3ZIP2	Cd180	CD180 antigen (Predicted), isoform CRA_a (CD180 molecule)	1.77	0.000197414	0.119	TRUE
P24135	Plcg2	1-phosphatidylinositol 4,5-bisphosphate phosphodiesterase gamma-2 (EC 3.1.4.11) (Phosphoinositide phospholipase C-gamma-2) (Phospholipase C-IV) (PLC-IV) (Phospholipase C-gamma-2) (PLC-gamma-2)	1.77	0.000167958	0.109	TRUE
Q6MG14	Nrm	Nurim (Nuclear envelope membrane protein) (Nuclear rim protein)	1.75	0.000234098	0.13	TRUE
A0A8I5ZJ69	Utp14a	UTP14A small subunit processome component	1.74	0.00232776	0.403	TRUE
A0A8I6ANG1	Asb6	Ankyrin repeat and SOCS box-containing 6	1.74	0.0228887	0.735	FALSE
A0A0G2JWB6	Pxdn	Peroxidasin	1.73	8.9389e-05	0.0728	TRUE
B4F778	Rfc4	Replication factor C (Activator 1) 4 (Predicted), isoform CRA_a (Replication factor C subunit 4) (Rfc4 protein)	1.73	0.000467861	0.19	TRUE
B1H249	Gnpnat1	Glucosamine 6-phosphate N-acetyltransferase (EC 2.3.1.4)	1.72	2.83944e-05	0.0295	TRUE
D3ZPQ3	Xaf1	XIAP-associated factor 1	1.72	0.000621417	0.224	TRUE
G3V8L1	Pycard	PYD and CARD domain-containing	1.72	0.00172251	0.359	TRUE
M0R8H5	Lrg1	Leucine-rich alpha-2-glycoprotein 1	1.72	0.00133697	0.323	TRUE
P51590	Cyp2j3	Cytochrome P450 2J3 (EC 1.14.14.1) (CYPIIJ3)	1.72	0.000285741	0.145	TRUE
A0A8I6ALV4	0	Histidine--tRNA ligase, cytoplasmic (Histidyl-tRNA synthetase)	1.71	0.0184946	0.709	FALSE
A0A8I5ZQB0	Ddx54	ATP-dependent RNA helicase DDX54 (EC 3.6.4.13)	1.7	0.00173335	0.36	TRUE
A0A8I6A7L1	0	Ig-like domain-containing protein	1.7	0.00767497	0.578	TRUE
A0A8I6GLI8	Itga3	Integrin subunit alpha 3	1.7	0.000364899	0.167	TRUE
A0A0G2K0Y2	Igf2bp3	Insulin-like growth factor 2 mRNA-binding protein 3 (Insulin-like growth factor 2, binding protein 3)	1.69	6.40219e-05	0.0582	TRUE
P06762	Hmox1	Heme oxygenase 1 (HO-1) (EC 1.14.14.18) (HSP32) [Cleaved into: Heme oxygenase 1 soluble form]	1.69	0.00537837	0.517	TRUE
P28077	Psmb9	Proteasome subunit beta type-9 (EC 3.4.25.1) (Low molecular mass protein 2) (Macropain chain 7) (Multicatalytic endopeptidase complex chain 7) (Proteasome chain 7) (Proteasome subunit beta-1i) (Really interesting new gene 12 protein)	1.69	0.000224633	0.128	TRUE
A0A0G2K735	Uba7	E1 ubiquitin-activating enzyme (EC 6.2.1.45)	1.68	1.36167e-05	0.0156	TRUE
A0A0G2KBC4	Csf1r	Receptor protein-tyrosine kinase (EC 2.7.10.1)	1.68	7.52498e-05	0.0652	TRUE
A0A8I5ZQ13	Pus7	Pseudouridine synthase 7	1.68	8.24159e-05	0.0692	TRUE
A0A8J8XKZ6	C2	Complement C2 (EC 3.4.21.43) (C3/C5 convertase)	1.68	0.0472306	0.811	FALSE
Q64632	Itgb4	Integrin beta-4 (GP150) (CD antigen CD104)	1.68	0.000969456	0.281	TRUE
G3V9R2	Cfh	Complement factor H (RCG46221, isoform CRA_a)	1.67	3.82705e-05	0.0385	TRUE
D4A1D2	Arhgef26	Rho guanine nucleotide exchange factor 26	1.67	0.000901715	0.272	TRUE
D4ACW1	Nop2	NOP2 nucleolar protein	1.67	0.000100404	0.0785	TRUE
Q925G0	Rbm3	RNA-binding protein 3 (RNA-binding motif protein 3)	1.67	0.000121285	0.0891	TRUE
P07756	Cps1	Carbamoyl-phosphate synthase [ammonia], mitochondrial (EC 6.3.4.16) (Carbamoyl-phosphate synthetase I) (CPSase I)	1.66	0.00540595	0.518	TRUE
Q2I6B1	Atp6v0a2	V-type proton ATPase subunit a	1.66	0.0006929	0.238	TRUE
Q63663	Gbp2	Guanylate-binding protein 1 (EC 3.6.5.-) (GTP-binding protein 2) (GBP-2) (Guanine nucleotide-binding protein 2) (Interferon-induced guanylate-binding protein 2) (p67)	1.66	0.0148827	0.679	FALSE
P04961	Pcna	Proliferating cell nuclear antigen (PCNA) (Cyclin)	1.65	1.61111e-05	0.0181	TRUE
A0A096MJ91	Plch1	Phosphoinositide phospholipase C (EC 3.1.4.11)	1.64	0.000960809	0.28	TRUE
A0A0G2JZ38	Fhod1	Formin homology 2 domain-containing 1	1.64	0.000167399	0.109	TRUE
Q5XI13	Grwd1	Glutamate-rich WD repeat-containing protein 1	1.63	0.000221496	0.127	TRUE
A0A0G2K945	Gtf3c3	General transcription factor IIIC subunit 3	1.62	0.000616669	0.223	TRUE
Q6AYJ8	Tnfaip8l2	Tumor necrosis factor alpha-induced protein 8-like protein 2 (TIPE2) (TNF alpha-induced protein 8-like protein 2) (TNFAIP8-like protein 2)	1.61	2.55492e-05	0.0272	TRUE
P07151	B2m	Beta-2-microglobulin	1.61	0.000462659	0.189	TRUE
A0A8I5ZYT2	Ggt7	Glutathione hydrolase (EC 2.3.2.2) (EC 3.4.19.13) (Gamma-glutamyltransferase) (Gamma-glutamyltranspeptidase)	1.6	0.0529205	0.821	FALSE
A0A8I6A1P8	Rac2	Rac family small GTPase 2	1.6	0.00405279	0.481	TRUE
Q02765	Ctss	Cathepsin S (EC 3.4.22.27)	1.6	0.0411797	0.798	FALSE
Q63041	A1m	Alpha-1-macroglobulin (Alpha-1-M) (Alpha-1-macroglobulin 165 kDa subunit) [Cleaved into: Alpha-1-macroglobulin 45 kDa subunit]	1.6	0.0661986	0.839	FALSE
A0A8I6ADB2	LOC120102832	RNA-binding protein 12B-A-like	1.59	0.000165913	0.108	TRUE
D3Z946	Tmem70	Similar to RIKEN cDNA 2210416J16 (Predicted), isoform CRA_b (Transmembrane protein 70)	1.59	0.0159194	0.689	FALSE
F7EZE5	Btf3	Transcription factor BTF3	1.58	0.00814451	0.588	TRUE
M0R629	Adssl1	Adenylosuccinate synthetase isozyme 1 (AMPSase 1) (AdSS 1) (EC 6.3.4.4) (Adenylosuccinate synthetase, basic isozyme) (Adenylosuccinate synthetase, muscle isozyme) (M-type adenylosuccinate synthetase) (IMP--aspartate ligase 1)	1.58	0.00101782	0.288	TRUE
Q9QYU7	Nsa2	Ribosome biogenesis protein NSA2 homolog (Protein CDK105) (TGF-beta-inducible nuclear protein 1)	1.57	0.00253244	0.415	TRUE
A0A8I5ZSB6	Lsp1	Lymphocyte-specific protein 1	1.56	6.37724e-05	0.058	TRUE
D3ZGI8	Mrm2	Mitochondrial rRNA methyltransferase 2 (RCG42633)	1.56	0.020761	0.723	FALSE
D4A5Q2	Smc2	Structural maintenance of chromosomes protein	1.56	0.000337263	0.16	TRUE
P41516	Top2a	DNA topoisomerase 2-alpha (EC 5.6.2.2) (DNA topoisomerase II, alpha isozyme)	1.56	6.55964e-05	0.0592	TRUE
Q5XFX0	Tagln2	Transgelin-2	1.55	2.57024e-05	0.0273	TRUE
Q6P6U0	Fgr	Tyrosine-protein kinase Fgr (EC 2.7.10.2) (Proto-oncogene c-Fgr) (p55-Fgr)	1.55	1.35815e-05	0.0156	TRUE
Q00238	Icam1	Intercellular adhesion molecule 1 (ICAM-1) (CD antigen CD54)	1.55	0.000588137	0.217	TRUE
A0A0G2JW90	Pdha1	Pyruvate dehydrogenase E1 component subunit alpha (EC 1.2.4.1)	1.54	0.0336438	0.778	FALSE
A0A0G2K200	Rps5	40S ribosomal protein S5	1.54	0.0226213	0.734	FALSE
D3ZRL3	Dusp23	Dual-specificity phosphatase 23	1.54	8.16602e-05	0.0688	TRUE
D4A321	Dhx38	RNA helicase (EC 3.6.4.13)	1.54	0.0489182	0.814	FALSE
Q62753	Stxbp2	Syntaxin-binding protein 2 (Protein unc-18 homolog 2) (Munc18-2) (Unc18-2) (Protein unc-18 homolog B) (Unc-18B)	1.54	0.000392713	0.174	TRUE
P31000	Vim	Vimentin	1.53	2.49691e-05	0.0267	TRUE
Q5PQR5	Imp4	U3 small nucleolar ribonucleoprotein protein IMP4 (U3 snoRNP protein IMP4)	1.53	0.000396952	0.175	TRUE
P00697	Lyz1	Lysozyme C-1 (EC 3.2.1.17) (1,4-beta-N-acetylmuramidase C)	1.52	0.0137911	0.669	FALSE
A0A8I5ZLY7	Tapbp	TAP binding protein (TAP binding protein, isoform CRA_a)	1.51	0.00385529	0.474	TRUE
A0A8I6A2D9	Foxk2	Forkhead box K2	1.51	0.000674791	0.234	TRUE
A0A8I6AFQ9	Fam151b	Family with sequence similarity 151, member B	1.51	0.00731433	0.57	TRUE
P12346	Tf	Serotransferrin (Transferrin) (Beta-1 metal-binding globulin) (Liver regeneration-related protein LRRG03) (Siderophilin)	1.51	0.000471622	0.191	TRUE
F1LQI1	Hagh	Hydroxyacylglutathione hydrolase, mitochondrial	1.5	0.0566935	0.826	FALSE
Q6P6Q2	Krt5	Keratin, type II cytoskeletal 5 (Cytokeratin-5) (CK-5) (Keratin-5) (K5) (Type-II keratin Kb5)	1.5	0.0626778	0.835	FALSE
A0A8I5ZSB0	Igtp	Interferon gamma induced GTPase	1.49	0.00300159	0.439	TRUE
A0A8I6A5D1	Psme1	Proteasome activator complex subunit 1	1.49	0.0124145	0.653	FALSE
Q99P82	Cldn11	Claudin-11	1.49	0.0399849	0.795	FALSE
A0A8I6A645	Mettl14	N6-adenosine-methyltransferase non-catalytic subunit (Methyltransferase-like protein 14)	1.48	0.00427481	0.488	TRUE
Q3B8N8	Pes1	Pescadillo homolog	1.48	0.00137218	0.327	TRUE
Q641W4	Rfc2	Replication factor C subunit 2 (Activator 1 subunit C2)	1.48	0.00214608	0.391	TRUE
A0A8I5ZR49	Msn	Moesin	1.47	0.000120052	0.0885	TRUE
A0A8I6AG23	Mthfs	5-formyltetrahydrofolate cyclo-ligase (EC 6.3.3.2)	1.47	0.000896458	0.271	TRUE
P43425	Gng7	Guanine nucleotide-binding protein G(I)/G(S)/G(O) subunit gamma-7	1.47	0.168144	0.897	FALSE
Q9QYJ6	Pde10a	cAMP and cAMP-inhibited cGMP 3',5'-cyclic phosphodiesterase 10A (EC 3.1.4.17)	1.47	0.198064	0.905	FALSE
A0A8I6AP32	Ly86	Lymphocyte antigen 86	1.46	0.000374988	0.17	TRUE
D4A845	Rpa3	Replication protein A3 (Replication protein A3 (Predicted))	1.46	0.000552757	0.209	TRUE
P04157	Ptprc	Receptor-type tyrosine-protein phosphatase C (EC 3.1.3.48) (Leukocyte common antigen) (L-CA) (T200) (CD antigen CD45)	1.46	0.00202283	0.383	TRUE
Q5FVN0	Lpcat3	Lysophospholipid acyltransferase 5 (LPLAT 5) (EC 2.3.1.-) (1-acylglycerophosphocholine O-acyltransferase) (EC 2.3.1.23) (1-acylglycerophosphoethanolamine O-acyltransferase) (EC 2.3.1.n7) (1-acylglycerophosphoserine O-acyltransferase) (EC 2.3.1.n6) (Lysophosphatidylcholine acyltransferase 3) (Lyso-PC acyltransferase 3) (Membrane-bound O-acyltransferase domain-containing protein 5) (O-acyltransfera…	1.46	0.000612853	0.222	TRUE
Q80T18	Gmfg	Glia maturation factor gamma (GMF-gamma)	1.46	0.000784004	0.254	TRUE
Q5M939	Hat1	Histone acetyltransferase type B catalytic subunit (EC 2.3.1.48) (Histone acetyltransferase 1)	1.45	2.78537e-05	0.029	TRUE
F1M3J4	Abcc4	ATP-binding cassette subfamily C member 4 (EC 7.6.2.-) (EC 7.6.2.2) (EC 7.6.2.3) (Multidrug resistance-associated protein 4)	1.45	0.0281349	0.759	FALSE
Q5RJT2	Ftsj3	pre-rRNA 2'-O-ribose RNA methyltransferase FTSJ3 (EC 2.1.1.-) (Protein ftsJ homolog 3) (Putative rRNA methyltransferase 3)	1.45	0.000160258	0.106	TRUE
A0A1W2Q6C8	Gfap	Glial fibrillary acidic protein	1.44	0.113162	0.876	FALSE
A0A8I6AP98	Mettl27	Methyltransferase like 27 (RCG21708, isoform CRA_a)	1.43	0.00329463	0.453	TRUE
A0A8I6ADM3	Prkdc	DNA-dependent protein kinase catalytic subunit (EC 2.7.11.1)	1.42	0.00629755	0.545	TRUE
P19944	Rplp1	60S acidic ribosomal protein P1	1.42	0.00423103	0.487	TRUE
Q00495	Csf1r	Macrophage colony-stimulating factor 1 receptor (CSF-1 receptor) (CSF-1-R) (CSF-1R) (M-CSF-R) (EC 2.7.10.1) (Proto-oncogene c-Fms) (CD antigen CD115)	1.42	0.000244501	0.133	TRUE
Q9ES19	Atf4	Cyclic AMP-dependent transcription factor ATF-4 (cAMP-dependent transcription factor ATF-4) (Activating transcription factor 4) (rATF-4)	1.42	0.0268428	0.754	FALSE
Q68FU1	Plekhf1	Pleckstrin homology domain-containing family F member 1 (PH domain-containing family F member 1)	1.41	0.00806853	0.586	TRUE
Q920G0	Skap2	Src kinase-associated phosphoprotein 2 (SKAP55 homolog) (SKAP-55HOM) (SKAP-HOM) (SKAP55-HOM) (Src family-associated phosphoprotein 2) (Src kinase-associated phosphoprotein 55-related protein)	1.41	0.00182404	0.368	TRUE
P47819	Gfap	Glial fibrillary acidic protein (GFAP)	1.4	7.9107e-08	7.61e-06	TRUE
B5DEP7	Snrpg	Small nuclear ribonucleoprotein G (snRNP-G)	1.4	0.0127052	0.657	FALSE
F1LP44	Itgal	Integrin subunit alpha L	1.4	0.00161332	0.349	TRUE
Q99P77	Gtpbp4	GTP-binding protein 4 (Chronic renal failure gene protein) (Nucleolar GTP-binding protein 1)	1.4	0.000174317	0.111	TRUE
A0A0G2K3S9	Slc24a4	Solute carrier family 24 member 4	1.39	0.0497346	0.815	FALSE
A0A0G2KA43	Nrf1	Nuclear respiratory factor 1	1.39	0.00145464	0.334	TRUE
A0A8I6GFG9	Rrp9	Ribosomal RNA processing 9, U3 small nucleolar RNA binding protein	1.39	0.0168346	0.696	FALSE
D4A6H8	Ctnna2	Catenin alpha-2 (Alpha N-catenin)	1.39	0.00631925	0.545	TRUE
Q6IFU8	Krt17	Keratin, type I cytoskeletal 17 (Cytokeratin-17) (CK-17) (Keratin-17) (K17) (Type I keratin Ka17)	1.39	0.112913	0.875	FALSE
A0A8I6ALR6	Pld2	Phospholipase (EC 3.1.4.4)	1.38	0.0066033	0.553	TRUE
D3ZNZ9	H2bu1	Histone H2B	1.38	0.00156587	0.345	TRUE
P13599	Fcgrt	IgG receptor FcRn large subunit p51 (FcRn) (IgG Fc fragment receptor transporter alpha chain) (Neonatal Fc receptor)	1.38	0.000416886	0.18	TRUE
A0A8I5ZTY9	Itgb2	Integrin beta	1.37	5.46813e-05	0.0516	TRUE
D3ZVA5	Fbll1	Fibrillarin-like 1 (RCG32973)	1.37	0.00341461	0.458	TRUE
P02803	Mt1	Metallothionein-1 (MT-1) (Metallothionein-I) (MT-I)	1.37	0.0011722	0.306	TRUE
D4A6R4	LOC100362216	Hypothetical protein LOC100362216	1.36	0.0545157	0.823	FALSE
F7F0H6	MGC108823	Similar to interferon-inducible GTPase	1.36	0.0137147	0.668	FALSE
P63312	Tmsb10	Thymosin beta-10	1.36	0.0295226	0.764	FALSE
Q63053	Arc	Activity-regulated cytoskeleton-associated protein (Activity-regulated gene 3.1 protein) (ARC/ARG3.1) (Arg3.1)	1.36	0.00347305	0.46	TRUE
A0A096MJ31	Magt1	Magnesium transporter protein 1 (Dolichyl-diphosphooligosaccharide--protein glycosyltransferase subunit MAGT1)	1.35	8.3217e-05	0.0696	TRUE
P02696	Rbp1	Retinol-binding protein 1 (Cellular retinol-binding protein) (CRBP) (Cellular retinol-binding protein I) (CRBP-I)	1.35	0.00240925	0.408	TRUE
P02767	Ttr	Transthyretin (Prealbumin) (TBPA)	1.35	0.0478751	0.812	FALSE
Q9JID1	Pdcd4	Programmed cell death protein 4 (Death up-regulated gene protein)	1.35	0.00299669	0.439	TRUE
A0A0G2K0I1	Spata5	Spermatogenesis-associated 5	1.34	0.000437349	0.184	TRUE
A0A1W2Q5Z6	Tax1bp3	Tax1-binding protein 3	1.34	0.00141984	0.331	TRUE
A0A8I5ZRT6	Dock2	Dedicator of cytokinesis 2	1.34	0.00024622	0.134	TRUE
D4AE42	LOC100910721	Ribosomal protein L26, pseudogene 1	1.34	0.00582402	0.531	TRUE
A0A0G2K9D6	Smarcc1	SWI/SNF-related, matrix-associated, actin-dependent regulator of chromatin, subfamily c, member 1	1.33	0.00101991	0.288	TRUE
P36370	Tap1	Antigen peptide transporter 1 (APT1) (EC 7.4.2.-) (ATP-binding cassette sub-family B member 2) (Peptide transporter TAP1)	1.33	0.0405303	0.797	FALSE
P83006	Pafah2	Platelet-activating factor acetylhydrolase 2, cytoplasmic (EC 3.1.1.47) (PAF:lysophospholipid transacetylase) (PAF:sphingosine transacetylase) (Platelet-activating factor acetyltransferase PAFAH2) (EC 2.3.1.149) (Serine-dependent phospholipase A2) (SD-PLA2)	1.33	0.000463602	0.189	TRUE
Q62667	Mvp	Major vault protein (MVP)	1.33	9.28217e-05	0.0745	TRUE
Q63358	Myo9b	Unconventional myosin-IXb (Unconventional myosin-9b)	1.33	0.000207628	0.123	TRUE
Q6Q0N3	Nt5dc2	5'-nucleotidase domain-containing protein 2 (EC 3.1.3.-)	1.33	0.00495201	0.507	TRUE
Q80WL2	Bysl	Bystin	1.33	0.000101946	0.0793	TRUE
A0A8I5ZQE9	Irf9	Interferon regulatory factor 9	1.32	8.70267e-06	0.0104	TRUE
B5DEY5	Thoc3	THO complex 3 (THO complex 3 (Predicted))	1.32	0.00285466	0.432	TRUE
P97584	Ptgr1	Prostaglandin reductase 1 (PRG-1) (15-oxoprostaglandin 13-reductase) (EC 1.3.1.48) (Dithiolethione-inducible gene 1 protein) (D3T-inducible gene 1 protein) (DIG-1) (Leukotriene B4 12-hydroxydehydrogenase) (NAD(P)H-dependent alkenal/one oxidoreductase) (EC 1.3.1.74)	1.32	0.0218421	0.729	FALSE
Q63624	Scaf1	Splicing factor, arginine/serine-rich 19 (CTD-binding SR-like protein rA1) (SR-related and CTD-associated factor 1)	1.32	0.00828342	0.59	TRUE
P81718	Ptpn6	Tyrosine-protein phosphatase non-receptor type 6 (EC 3.1.3.48) (Protein-tyrosine phosphatase SHP-1)	1.31	0.0226646	0.734	FALSE
Q5FWU0	Wasf2	Wiskott-Aldrich syndrome protein family member (WASP family protein member)	1.31	0.000969058	0.281	TRUE
Q5XI28	Raver1	Ribonucleoprotein PTB-binding 1 (Protein raver-1)	1.31	0.000326509	0.157	TRUE
Q99MM4	Trafd1	TRAF-type zinc finger domain-containing protein 1 (Protein FLN29)	1.31	0.0143955	0.675	FALSE
P54100	Vav1	Proto-oncogene vav (p95)	1.3	0.0115794	0.643	FALSE
A0A8I5ZM61	RGD1308134	Similar to RIKEN cDNA 1110020A23	1.29	0.0328056	0.775	FALSE
A0A8I5ZWZ6	Mrto4	Ribosome assembly factor mrt4	1.29	0.00280621	0.43	TRUE
P18589	Mx2	Interferon-induced GTP-binding protein Mx2 (Myxovirus resistance protein 2)	1.29	0.00131613	0.321	TRUE
A0A096MJ28	Ints2	Integrator complex subunit 2	1.28	0.000468394	0.19	TRUE
A0A0G2JWH3	Ncapd2	Condensin complex subunit 1	1.28	0.104579	0.871	FALSE
A0A8I6AAG2	Ankrd63	Ankyrin repeat domain 63	1.28	0.164068	0.896	FALSE
B2GVB9	Fermt3	FERM domain-containing kindlin 3 (Fermt3 protein)	1.28	0.000267959	0.14	TRUE
G3V8F5	Tomm40	Mitochondrial import receptor subunit TOM40 homolog (Translocase of outer mitochondrial membrane 40 homolog (Yeast), isoform CRA_b)	1.28	0.0265505	0.752	FALSE
Q4FZU2	Krt6a	Keratin, type II cytoskeletal 6A (Cytokeratin-6A) (CK-6A) (Keratin-6A) (K6A) (Type-II keratin Kb6)	1.28	0.277565	0.92	FALSE
Q9WTV1	Chi3l1	Chitinase-3-like protein 1 (Cartilage glycoprotein 39) (CGP-39) (GP-39)	1.28	0.0763131	0.849	FALSE
G3V7Q7	Iqgap1	IQ motif containing GTPase activating protein 1 (Predicted), isoform CRA_b (IQ motif-containing GTPase-activating protein 1)	1.27	3.15713e-06	0.0035	TRUE
P84245	H3-3b	Histone H3.3	1.27	0.00491282	0.506	TRUE
Q6AXT8	Sf3a2	Splicing factor 3A subunit 2	1.27	0.00353197	0.462	TRUE
A0A8I6A907	Lrrc1	Leucine rich repeat containing 1	1.26	0.026128	0.751	FALSE
Q5U216	Ddx39a	ATP-dependent RNA helicase DDX39A (EC 3.6.4.13) (DEAD box protein 39) (Nuclear RNA helicase, DECD variant of DEAD box family)	1.26	0.00181178	0.367	TRUE
A0A0G2K1E1	RT1-A1	RT1 class I, locus CE11	1.25	0.00524484	0.514	TRUE
A0A0G2KAP3	Nkain4	Sodium/potassium-transporting ATPase subunit beta-1-interacting protein (Na(+)/K(+)-transporting ATPase subunit beta-1-interacting protein)	1.25	0.0552087	0.824	FALSE
Q7TQ82	Mrps10	28S ribosomal protein S10, mitochondrial (MRP-S10) (S10mt) (Liver regeneration-related protein LRRG099)	1.25	0.0217874	0.729	FALSE
A0A096MJM8	Las1l	LAS1-like (S. cerevisiae)	1.24	0.000911134	0.273	TRUE
D3ZNJ5	Inmt	Indolethylamine N-methyltransferase (Similar to indolethylamine N-methyltransferase, isoform CRA_a)	1.24	0.0136316	0.667	FALSE
D3ZZ04	Mettl9	Methyltransferase-like 9	1.24	0.00556356	0.523	TRUE
P01355	Cck	Cholecystokinin (CCK) [Cleaved into: Cholecystokinin-39 (CCK39); Cholecystokinin-33 (CCK33); Cholecystokinin-22 (CCK22); Cholecystokinin-12 (CCK12); Cholecystokinin-8 (CCK8)]	1.24	0.0904323	0.861	FALSE
P08494	Mgp	Matrix Gla protein (MGP)	1.24	0.00344129	0.459	TRUE
P14669	Anxa3	Annexin A3 (35-alpha calcimedin) (Annexin III) (Annexin-3) (Lipocortin III) (Placental anticoagulant protein III) (PAP-III)	1.24	0.00088487	0.269	TRUE
P63140	Nfyb	Nuclear transcription factor Y subunit beta (CAAT box DNA-binding protein subunit B) (CCAAT-binding transcription factor subunit B) (CBF-B) (Nuclear transcription factor Y subunit B) (NF-YB)	1.24	0.0168719	0.696	FALSE
Q562C2	Bop1	Ribosome biogenesis protein BOP1 (Block of proliferation 1 protein)	1.24	0.000356475	0.165	TRUE
Q920D2	Dhfr	Dihydrofolate reductase (EC 1.5.1.3)	1.24	0.0200671	0.719	FALSE
A0A8I5XW39	Vrk1	VRK serine/threonine kinase 1	1.23	0.00113989	0.303	TRUE
A0A8I5ZQ29	Pank4	4'-phosphopantetheine phosphatase (EC 3.1.3.-)	1.23	0.0251927	0.746	FALSE
P61794	Lpar1	Lysophosphatidic acid receptor 1 (LPA receptor 1) (LPA-1) (Lysophosphatidic acid receptor Edg-2)	1.23	0.00151987	0.341	TRUE
Q2I6B4	Atp6v0a1	V-type proton ATPase subunit a	1.23	0.00587627	0.533	TRUE
Q5BJT0	Arglu1	Arginine and glutamate-rich protein 1	1.23	0.00850495	0.595	TRUE
A0A8I5ZV49	Flna	Filamin A	1.22	2.7242e-05	0.0286	TRUE
A0A0G2K4D6	LOC100910755	RUN and FYVE domain containing 2	1.22	0.0102567	0.624	FALSE
A0A0G2K4Q0	Idh3g	Isocitrate dehydrogenase [NAD] subunit, mitochondrial	1.22	0.0396179	0.794	FALSE
A0A8I5ZKU9	Shmt1	Serine hydroxymethyltransferase (EC 2.1.2.1)	1.22	0.0010164	0.288	TRUE
A0A8I6A3V5	Samhd1	Deoxynucleoside triphosphate triphosphohydrolase SAMHD1	1.22	0.0150201	0.681	FALSE
D3Z9I3	Fgd2	FYVE, RhoGEF and PH domain-containing 2	1.22	0.00203098	0.383	TRUE
D4A7B4	LOC108352400	60S ribosomal protein L21	1.22	0.0267437	0.753	FALSE
P19637	Plat	Tissue-type plasminogen activator (t-PA) (t-plasminogen activator) (tPA) (EC 3.4.21.68) [Cleaved into: Tissue-type plasminogen activator chain A; Tissue-type plasminogen activator chain B]	1.22	0.0016669	0.354	TRUE
Q2EJA0	Yap1	Transcriptional coactivator YAP1 (Yes-associated protein 1) (Protein yorkie homolog) (Yes-associated protein YAP65 homolog)	1.22	9.10961e-05	0.0736	TRUE
Q4V886	Paf1	RNA polymerase II-associated factor 1 homolog	1.22	0.00396385	0.478	TRUE
Q80WK7	Slc29a3	Equilibrative nucleoside transporter 3 (Solute carrier family 29 member 3)	1.22	0.01542	0.684	FALSE
A0A8I6G6F3	Nfkb2	Nuclear factor kappa B subunit 2	1.21	0.0110397	0.636	FALSE
A1A5P2	Rrs1	Ribosome biogenesis regulatory protein homolog	1.21	0.00817022	0.588	TRUE
D3ZDS4	Emg1	EMG1 N1-specific pseudouridine methyltransferase (EMG1 nucleolar protein homolog (S. cerevisiae) (Predicted), isoform CRA_b)	1.21	0.000506581	0.198	TRUE
D3ZV82	LOC685067	RCG28487 (Similar to guanylate-binding protein family, member 6)	1.21	0.0256264	0.748	FALSE
D3ZZQ6	Ints4	Integrator complex subunit 4	1.21	0.00042908	0.182	TRUE
A0A0G2K014	Lcp1	Lymphocyte cytosolic protein 1	1.2	0.000151739	0.102	FALSE
A0A0G2K7R8	Slc44a1	Choline transporter-like protein	1.2	0.0904492	0.861	FALSE
A0A8I6A147	Plin3	Perilipin	1.2	0.000231588	0.13	FALSE
P62961	Ybx1	Y-box-binding protein 1 (YB-1) (Enhancer factor I subunit A) (EFI-A) (Nuclease-sensitive element-binding protein 1) (Y-box transcription factor)	1.2	0.000357005	0.165	FALSE
Q9JM59	Kcnip2	Kv channel-interacting protein 2 (KChIP2) (A-type potassium channel modulatory protein 2) (Potassium channel-interacting protein 2)	1.2	0.0806718	0.853	FALSE
B5DFI8	Ube2s	Ubiquitin-conjugating enzyme E2 S (EC 2.3.2.23) (E2 ubiquitin-conjugating enzyme S) (Ubiquitin carrier protein S) (Ubiquitin-protein ligase S)	1.19	0.00240049	0.408	FALSE
E9PTG8	Stk10	Serine/threonine-protein kinase 10 (EC 2.7.11.1)	1.19	0.000705838	0.24	FALSE
A0A0G2K9I6	Cp	Ceruloplasmin	1.18	0.0122262	0.651	FALSE
A0A8I6A9N8	Icoslg	Inducible T-cell co-stimulator ligand	1.18	0.00804676	0.586	FALSE
Q5M936	Tor3a	Torsin-3A (Torsin family 3 member A)	1.18	0.00535669	0.517	FALSE
Q7TSE9	Hax1	HCLS1-associated protein X-1 (HS1-associating protein X-1) (HAX-1) (HS1-binding protein 1) (HSP1BP-1)	1.18	0.00266338	0.422	FALSE
A0A0G2JUZ4	Dcun1d4	DCN1-like protein (Defective in cullin neddylation protein 1-like protein)	1.17	0.109474	0.874	FALSE
A0A0G2K8L9	Mrps28	Mitochondrial ribosomal protein S28	1.17	0.00795011	0.584	FALSE
A0A8I5ZNF3	Ncf4	Neutrophil cytosolic factor 4	1.17	0.00257503	0.418	FALSE
A0A8I5ZZI8	Il16	Pro-interleukin-16 [Cleaved into: Interleukin-16 (IL-16) (Lymphocyte chemoattractant factor) (LCF)]	1.17	0.00674398	0.556	FALSE
A0A8I6GES9	Nrxn3	Neurexin-3	1.17	0.0660655	0.839	FALSE
B2GUX3	Mcm5	DNA replication licensing factor MCM5 (EC 3.6.4.12)	1.17	0.00490062	0.506	FALSE
D3ZD46	Dhx58	RNA helicase (EC 3.6.4.13)	1.17	0.00622755	0.543	FALSE
D4A3V3	Parp12	Poly (ADP-ribose) polymerase family, member 12 (Poly (ADP-ribose) polymerase family, member 12 (Predicted), isoform CRA_b)	1.17	0.000503577	0.198	FALSE
P15865	H1-4	Histone H1.4 (H1d)	1.17	0.000691156	0.237	FALSE
Q568Y2	Dph2	2-(3-amino-3-carboxypropyl)histidine synthase subunit 2 (Diphthamide biosynthesis protein 2) (Diphtheria toxin resistance protein 2) (S-adenosyl-L-methionine:L-histidine 3-amino-3-carboxypropyltransferase 2)	1.17	0.0332956	0.777	FALSE
Q6AY56	Tuba8	Tubulin alpha-8 chain (Alpha-tubulin 8)	1.17	0.107755	0.873	FALSE
Q6P756	Necap2	Adaptin ear-binding coat-associated protein 2 (NECAP-2)	1.17	0.0569447	0.827	FALSE
A0A8I6AGP2	Ppfibp1	PPFIA binding protein 1	1.16	0.00184418	0.369	FALSE
B1WBT0	Tmem232	Transmembrane protein 232	1.16	0.0235147	0.738	FALSE
B2RZ38	Rragd	Ras-related GTP-binding protein	1.16	0.00595596	0.535	FALSE
F1LRS8	Cd2ap	CD2-associated protein	1.16	0.00466298	0.499	FALSE
Q641Z4	Cdk9	Cyclin-dependent kinase 9 (EC 2.7.11.22) (EC 2.7.11.23) (Cell division protein kinase 9)	1.16	0.00512161	0.511	FALSE
Q6AYC2	Irgm	Immunity-related GTPase family M protein (EC 3.6.5.-)	1.16	0.00235216	0.405	FALSE
Q6IFW6	Krt10	Keratin, type I cytoskeletal 10 (Cytokeratin-10) (CK-10) (Keratin-10) (K10) (Type I keratin Ka10)	1.16	0.234614	0.913	FALSE
A0A8I5ZPJ9	Utp18	UTP18 small subunit processome component	1.15	0.000133628	0.0947	FALSE
B2RYJ2	Dbr1	Debranching RNA lariats 1 (Debranching enzyme homolog 1 (S. cerevisiae)) (RCG25249)	1.15	0.00342901	0.458	FALSE
M0RDZ0	Ebna1bp2	EBNA1 binding protein 2	1.15	0.00184004	0.369	FALSE
O88656	Arpc1b	Actin-related protein 2/3 complex subunit 1B (Arp2/3 complex 41 kDa subunit) (p41-ARC)	1.15	0.00057839	0.215	FALSE
P16391	0	RT1 class I histocompatibility antigen, AA alpha chain	1.15	0.0122124	0.651	FALSE
P42893	Ece1	Endothelin-converting enzyme 1 (ECE-1) (EC 3.4.24.71)	1.15	0.000231425	0.13	FALSE
P59924	Thoc1	THO complex subunit 1 (Tho1) (Liver regeneration-related protein LRRG175) (Nuclear matrix protein p84)	1.15	0.0665662	0.839	FALSE
Q5U2X7	Timm21	Mitochondrial import inner membrane translocase subunit Tim21 (TIM21-like protein, mitochondrial)	1.15	0.0322059	0.774	FALSE
Q66HA7	Cbfb	Core-binding factor subunit beta (Core-binding factor, beta subunit)	1.14	4.62713e-05	0.045	FALSE
A0A8I6AC07	Sfxn1	Sidoreflexin	1.14	0.126367	0.882	FALSE
Q4QQW4	Hdac1	Histone deacetylase 1 (HD1) (EC 3.5.1.98) (Protein deacetylase HDAC1) (EC 3.5.1.-) (Protein decrotonylase HDAC1) (EC 3.5.1.-)	1.14	0.00012228	0.0895	FALSE
A0A8I5Y6E2	Nelfa	Negative elongation factor complex member A	1.13	0.00268137	0.423	FALSE
A0A8I5ZMP2	Hnrnpa3	Heterogeneous nuclear ribonucleoprotein A3	1.13	0.027784	0.758	FALSE
A0A8I6ADH4	Palld	Palladin	1.13	0.0228041	0.735	FALSE
Q5HZE8	Tmem59l	Transmembrane protein 59-like (Brain-specific membrane-anchored protein)	1.13	0.0335325	0.778	FALSE
Q5PQS4	Gulp1	PTB domain-containing engulfment adapter protein 1 (Cell death protein 6 homolog) (PTB domain adapter protein CED-6) (Protein GULP)	1.13	0.0109613	0.635	FALSE
B5DEM7	Supt4h1	Transcription elongation factor SPT4	1.12	0.000593697	0.218	FALSE
E9PTD9	Tlr2	Toll-like receptor 2	1.12	0.0204788	0.721	FALSE
G3V6K3	Exosc7	Exosome component 7	1.12	0.0163368	0.692	FALSE
G3V9S5	Moxd1	Monooxygenase, DBH-like 1	1.12	0.0535114	0.822	FALSE
O70142	Shc2	SHC-transforming protein 2 (Protein Sck) (SH2 domain protein C2) (Src homology 2 domain-containing-transforming protein C2)	1.12	0.0018682	0.371	FALSE
Q7TQ86	Rsl1d1l1	Ac1158 (Ribosomal L1 domain containing 1)	1.12	0.0530515	0.821	FALSE
A0A8I6ACX4	Pml	PML nuclear body scaffold	1.11	0.00206641	0.386	FALSE
A0A8I6AHL3	Lgals8	Galectin	1.11	0.000439121	0.184	FALSE
D3ZYK9	Npm3	Nucleophosmin/nucleoplasmin, 3	1.11	0.00892387	0.602	FALSE
G3V6N2	Tmed4	Transmembrane p24-trafficking protein 4	1.11	0.00322027	0.449	FALSE
Q66H86	Olfml1	Olfactomedin-like protein 1	1.11	0.00804681	0.586	FALSE
A0A0G2K4D9	Stag2	Stromal antigen 2	1.1	0.000201883	0.121	FALSE
A0A0G2K869	AABR07056556.1	Peptidyl-prolyl cis-trans isomerase (PPIase) (EC 5.2.1.8)	1.1	0.234871	0.913	FALSE
A0A8I6AMJ2	Mphosph10	U3 small nucleolar ribonucleoprotein protein MPP10	1.1	0.00410307	0.483	FALSE
D3ZIX4	H1fx	H1.10 linker histone	1.1	0.000140012	0.0974	FALSE
D4A3S8	Nsun2	tRNA (cytosine(34)-C(5))-methyltransferase (EC 2.1.1.203) (NOL1/NOP2/Sun domain family member 2) (mRNA cytosine C(5)-methyltransferase) (tRNA cytosine C(5)-methyltransferase)	1.1	0.00354394	0.463	FALSE
A0A0G2K363	Zeb2	Zinc finger E-box binding homeobox 2	1.09	0.00793018	0.583	FALSE
A0A8I6ACU1	Ifi35	Interferon-induced protein 35	1.09	0.00129003	0.319	FALSE
A0A8I6AFU3	RT1-DMa	RT1 class II, locus DMa	1.09	0.0695092	0.843	FALSE
D4A4Y0	Exosc4	Exosome component 4	1.09	0.000195853	0.119	FALSE
F7F0D5	Upp1	Uridine phosphorylase (EC 2.4.2.3)	1.09	0.000143271	0.0987	FALSE
P61459	Pcbd1	Pterin-4-alpha-carbinolamine dehydratase (PHS) (EC 4.2.1.96) (4-alpha-hydroxy-tetrahydropterin dehydratase) (Dimerization cofactor of hepatocyte nuclear factor 1-alpha) (DCoH) (Dimerization cofactor of HNF1) (Phenylalanine hydroxylase-stimulating protein) (Pterin carbinolamine dehydratase) (PCD)	1.09	0.0404514	0.796	FALSE
P63033	Rasd2	GTP-binding protein Rhes (Ras homolog enriched in striatum) (SE6C)	1.09	0.0853156	0.857	FALSE
Q3B7U1	Maged2	MAGE family member D2 (Melanoma antigen, family D, 2) (Melanoma antigen, family D, 2, isoform CRA_a)	1.09	0.00131402	0.321	FALSE
Q5EB92	Wdr70	WD repeat-containing protein 70	1.09	0.00142148	0.331	FALSE
P0DMW0	Hspa1a	Heat shock 70 kDa protein 1A (Heat shock 70 kDa protein 2) (HSP70-2) (HSP70.2)	1.08	0.00293923	0.436	FALSE
P61149	Fgf1	Fibroblast growth factor 1 (FGF-1) (Acidic fibroblast growth factor) (aFGF) (Heparin-binding growth factor 1) (HBGF-1)	1.08	0.0441627	0.805	FALSE
P62893	Rpl39	60S ribosomal protein L39	1.08	0.143731	0.889	FALSE
Q62662	Frk	Tyrosine-protein kinase FRK (EC 2.7.10.2) (FYN-related kinase) (Gastrointestinal-associated kinase) (GASK) (Gastrointestinal-associated tyrosine kinase) (GTK)	1.08	0.00621781	0.542	FALSE
Q64627	Neu2	Sialidase-2 (EC 3.2.1.18) (Cytosolic sialidase) (N-acetyl-alpha-neuraminidase 2)	1.08	0.0670525	0.84	FALSE
Q6AYE5	Oaf	Out at first protein homolog	1.08	0.00053742	0.205	FALSE
Q9WVJ6	Tgm2	Protein-glutamine gamma-glutamyltransferase 2 (EC 2.3.2.13) (Isopeptidase TGM2) (EC 3.4.-.-) (Protein G alpha(h)) (Protein G(h)) (Protein-glutamine deamidase TGM2) (EC 3.5.1.44) (Protein-glutamine dopaminyltransferase TGM2) (EC 2.3.1.-) (Protein-glutamine histaminyltransferase TGM2) (EC 2.3.1.-) (Protein-glutamine noradrenalinyltransferase TGM2) (EC 2.3.1.-) (Protein-glutamine serotonyltransferas…	1.08	0.00018168	0.114	FALSE
A0A0G2QC38	Srsf11	Serine and arginine-rich-splicing factor 11	1.07	0.0489585	0.814	FALSE
A0A8I5ZQB1	Wdr43	WD repeat domain 43	1.07	0.0275417	0.757	FALSE
A0A8I6B5Y3	Nelfcd	Negative elongation factor complex member C/D (RCG40850)	1.07	0.00178234	0.364	FALSE
D3ZU51	Rpp30	Ribonuclease P/MRP subunit p30	1.07	0.00477248	0.502	FALSE
Q00438	Ptbp1	Polypyrimidine tract-binding protein 1 (PTB) (Heterogeneous nuclear ribonucleoprotein I) (hnRNP I) (Pyrimidine-binding protein) (PYBP)	1.07	0.000254602	0.136	FALSE
Q08013	Ssr3	Translocon-associated protein subunit gamma (TRAP-gamma) (Signal sequence receptor subunit gamma) (SSR-gamma)	1.07	0.0431082	0.802	FALSE
Q66HG3	Cndp1	Beta-Ala-His dipeptidase (EC 3.4.13.20) (CNDP dipeptidase 1) (Carnosine dipeptidase 1)	1.06	1.68642e-05	0.0189	FALSE
A0A0G2JVT8	LOC103690031	Sterile alpha motif domain-containing protein 9-like	1.06	0.00553519	0.522	FALSE
A0A0G2K4L8	Itgam	Integrin alpha M (Integrin subunit alpha M)	1.06	6.76145e-05	0.0605	FALSE
A0A8I6A6U2	Spock1	Sparc/osteonectin, cwcv and kazal like domains proteoglycan 1	1.06	0.0962002	0.865	FALSE
A0A8I6GML2	Gabpa	GA binding protein transcription factor subunit alpha	1.06	0.00234361	0.404	FALSE
M0R3J8	Rcor1	REST corepressor 1	1.06	0.0074379	0.573	FALSE
P00786	Ctsh	Pro-cathepsin H [Cleaved into: Cathepsin H mini chain; Cathepsin H (EC 3.4.22.16); Cathepsin H heavy chain; Cathepsin H light chain]	1.06	0.00318966	0.448	FALSE
P0C0S7	H2az1	Histone H2A.Z (H2A/z)	1.06	0.0503549	0.816	FALSE
P70618	Mapk14	Mitogen-activated protein kinase 14 (MAP kinase 14) (MAPK 14) (EC 2.7.11.24) (CRK1) (Mitogen-activated protein kinase p38 alpha) (MAP kinase p38 alpha)	1.06	0.000698678	0.239	FALSE
Q3SWT4	Iws1	Protein IWS1 homolog (IWS1-like protein)	1.06	0.00228114	0.4	FALSE
Q4V8K2	Ctnnbl1	Beta-catenin-like protein 1 (Nuclear-associated protein) (NAP)	1.06	0.0143075	0.674	FALSE
D3Z8D3	Borcs8	BLOC-1-related complex subunit 8	1.05	0.0244045	0.743	FALSE
D3ZLA3	Cpne3	Copine 3 (Copine 3 protein) (Copine III (Predicted), isoform CRA_b)	1.05	0.000182305	0.114	FALSE
D4A9N5	Trim25	Tripartite motif-containing 25	1.04	2.15173e-05	0.0236	FALSE
A0A0G2K6J2	Pkn2	Protein kinase C (EC 2.7.11.13)	1.04	0.00699645	0.562	FALSE
A0A1W2Q607	Fam172a	Family with sequence similarity 172, member A	1.04	0.00292169	0.436	FALSE
A0A8I5ZXI9	Xrcc6	X-ray repair cross complementing 6	1.04	0.00156134	0.345	FALSE
F1MAP4	Megf10	Multiple EGF-like domains 10	1.04	0.0444134	0.805	FALSE
O88984	Nxf1	Nuclear RNA export factor 1 (Tip-associated protein) (Tip-associating protein) (mRNA export factor TAP)	1.04	0.0291662	0.763	FALSE
O88996	Bcl2l2	Bcl-W (Bcl2-like 2) (RCG23437, isoform CRA_b)	1.04	0.0164632	0.693	FALSE
P08011	Mgst1	Microsomal glutathione S-transferase 1 (Microsomal GST-1) (EC 2.5.1.18) (Microsomal GST-I)	1.04	0.00401992	0.48	FALSE
P0C5E3	Palld	Palladin	1.04	0.0392535	0.794	FALSE
P55094	Nr2c2	Nuclear receptor subfamily 2 group C member 2 (Orphan nuclear receptor TR4) (Testicular receptor 4)	1.04	0.011243	0.639	FALSE
Q00900	Hivep2	Human immunodeficiency virus type I enhancer-binding protein 2 homolog (Angiotensinogen gene-inducible enhancer-binding protein 1) (DNA-binding protein AGIE-BP1) (Myc intron-binding protein 1) (MIBP-1)	1.04	0.0381464	0.791	FALSE
Q5Y4N8	Adgre1	Adhesion G protein-coupled receptor E2 (EGF-like module receptor 1) (EGF-like module-containing mucin-like hormone receptor-like 1) (EMR1 hormone receptor)	1.04	0.00356316	0.464	FALSE
Q66H94	Fkbp9	Peptidyl-prolyl cis-trans isomerase FKBP9 (PPIase FKBP9) (EC 5.2.1.8) (FK506-binding protein 9) (FKBP-9) (Rotamase)	1.04	0.0279834	0.758	FALSE
A0A0G2JU45	Trmt5	tRNA (guanine(37)-N1)-methyltransferase (EC 2.1.1.228) (M1G-methyltransferase) (tRNA [GM37] methyltransferase) (tRNA methyltransferase 5 homolog)	1.03	0.00327243	0.452	FALSE
D3ZUI5	Cobl	Protein cordon-bleu	1.03	0.0209393	0.724	FALSE
D4A4K3	Atg14	Beclin 1-associated autophagy-related key regulator (Barkor) (Autophagy-related protein 14-like protein) (Atg14L)	1.03	0.00527607	0.515	FALSE
P25886	Rpl29	60S ribosomal protein L29 (P23)	1.03	0.00755046	0.575	FALSE
P49805	Rgs9	Regulator of G-protein signaling 9 (RGS9)	1.03	0.331602	0.927	FALSE
Q5M824	Shc1	SHC-transforming protein 1 (Src homology 2 domain-containing-transforming protein C1) (SH2 domain protein C1)	1.03	0.0108195	0.633	FALSE
Q63532	Sprr1a	Cornifin-A (Small proline-rich protein 1A) (SPR1A) (SPRR1)	1.03	0.012339	0.652	FALSE
Q63797	Psme1	Proteasome activator complex subunit 1 (11S regulator complex subunit alpha) (REG-alpha) (Activator of multicatalytic protease subunit 1) (Proteasome activator 28 subunit alpha) (PA28a) (PA28alpha)	1.03	0.00172126	0.359	FALSE
Q6AXU4	Rnf181	E3 ubiquitin-protein ligase RNF181 (EC 2.3.2.27) (RING finger protein 181)	1.03	0.0376385	0.789	FALSE
A0A0G2K7J6	Card19	Caspase recruitment domain family, member 19	1.02	0.00329939	0.453	FALSE
A0A8I5ZYI8	Lzts3	Leucine zipper putative tumor suppressor 3	1.02	0.185821	0.902	FALSE
D4A511	Srp9	Signal recognition particle 9 kDa protein (SRP9)	1.02	0.000530244	0.204	FALSE
D4AE41	Rbmxl1	RNA binding motif protein, X-linked-like-1 (Heterogeneous nuclear ribonucleoprotein G-like 1)	1.02	0.0109564	0.635	FALSE
P35426	Cdk4	Cyclin-dependent kinase 4 (EC 2.7.11.22) (Cell division protein kinase 4) (PSK-J3)	1.02	0.00716882	0.567	FALSE
Q5BK16	Trex1	Exodeoxyribonuclease III (EC 3.1.11.2)	1.02	0.0476937	0.812	FALSE
Q68FP9	Cog6	Conserved oligomeric Golgi complex subunit 6 (COG complex subunit 6) (Component of oligomeric Golgi complex 6)	1.02	0.0166254	0.694	FALSE
Q91ZQ0	Vmp1	Vacuole membrane protein 1	1.02	0.0334688	0.778	FALSE
Q9Z1Z9	Pdlim7	PDZ and LIM domain protein 7 (LIM mineralization protein) (LMP) (Protein enigma)	1.02	0.0128843	0.659	FALSE
A0A0G2KAM4	Fscn1	Fascin	1.01	0.047581	0.811	FALSE
A0A8I5ZUM7	Wdtc1	WD and tetratricopeptide repeats 1	1.01	0.0112546	0.639	FALSE
G3V746	Grin2b	Glutamate receptor	1.01	0.213679	0.909	FALSE
P43427	Slc2a5	Solute carrier family 2, facilitated glucose transporter member 5 (Fructose transporter) (Glucose transporter type 5, small intestine) (GLUT-5)	1.01	0.014482	0.675	FALSE
A0A096MJY0	Chd2	DNA helicase (EC 3.6.4.12)	1	0.000554807	0.209	FALSE
A0A0G2K760	Ppie	Peptidyl-prolyl cis-trans isomerase E (PPIase E) (EC 5.2.1.8)	1	0.00940053	0.611	FALSE
A0A8I5ZKE3	Snrpd3	Small nuclear ribonucleoprotein D3 polypeptide	1	0.000142209	0.0983	FALSE
P97541	Hspb6	Heat shock protein beta-6 (HspB6) (Heat shock 20 kDa-like protein p20) (Hsp20)	1	0.0158214	0.688	FALSE
Q6VEU1	Nob1	RNA-binding protein NOB1 (EC 3.1.-.-)	1	0.00558046	0.524	FALSE
A0A8I5ZZ71	Mzt1	Mitotic spindle organizing protein 1	0.999	0.179781	0.901	FALSE
Q63366	Nxph1	Neurexophilin-1 (Neurophilin)	0.998	0.0921621	0.863	FALSE
D3ZFK5	Spcs1	Signal peptidase complex subunit 1 (Microsomal signal peptidase 12 kDa subunit)	0.997	0.148249	0.891	FALSE
Q63ZY8	Chchd10	Coiled-coil-helix-coiled-coil-helix domain-containing 10	0.994	0.0781974	0.851	FALSE
Q5NDL0	Eogt	EGF domain-specific O-linked N-acetylglucosamine transferase (EC 2.4.1.255) (Extracellular O-linked N-acetylglucosamine transferase)	0.992	0.0579458	0.828	FALSE
A0A8I5ZL63	Ankrd13a	Ankyrin repeat domain 13a	0.991	0.00233309	0.404	FALSE
D3ZF12	Spcs3	Signal peptidase complex subunit 3	0.989	0.0124493	0.654	FALSE
O70489	Ppt2	Lysosomal thioesterase PPT2 (PPT-2) (EC 3.1.2.-)	0.988	0.0155919	0.686	FALSE
P14841	Cst3	Cystatin-C (Cystatin-3)	0.988	0.00168748	0.356	FALSE
A0A8I5ZND3	Tcirg1	V-type proton ATPase subunit a	0.985	0.00610406	0.539	FALSE
O70521	Rgs19	Regulator of G-protein signaling 19 (RGS19) (G-alpha-interacting protein) (GAIP)	0.985	0.0208774	0.724	FALSE
P49791	Nup153	Nuclear pore complex protein Nup153 (153 kDa nucleoporin) (Nucleoporin Nup153)	0.985	0.0136424	0.667	FALSE
P28064	Psmb8	Proteasome subunit beta type-8 (EC 3.4.25.1) (Macropain subunit C13) (Multicatalytic endopeptidase complex subunit C13) (Proteasome component C13) (Proteasome subunit beta-5i)	0.982	0.00706638	0.564	FALSE
P53817	Plaat3	Phospholipase A and acyltransferase 3 (EC 2.3.1.-) (EC 3.1.1.32) (EC 3.1.1.4) (Group XVI phospholipase A2) (H-rev 107 protein homolog) (HRAS-like suppressor 3) (HRSL3) (Rat LRAT-like protein-3) (RLP-3)	0.98	0.0214708	0.727	FALSE
Q63665	Usf2	Upstream stimulatory factor 2 (Major late transcription factor 2) (Upstream transcription factor 2)	0.979	0.00207669	0.387	FALSE
P48679	Lmna	Prelamin-A/C [Cleaved into: Lamin-A/C]	0.978	2.41744e-05	0.026	FALSE
A0A8I5ZR52	Hspa9	Stress-70 protein, mitochondrial (75 kDa glucose-regulated protein) (Heat shock 70 kDa protein 9)	0.978	0.0769425	0.85	FALSE
P09414	Nfia	Nuclear factor 1 A-type (NF1-A) (Nuclear factor 1/A) (CCAAT-box-binding transcription factor) (CTF) (Nuclear factor I/A) (NF-I/A) (NFI-A) (TGGCA-binding protein)	0.978	0.0141766	0.672	FALSE
Q9JIL3	Ilf3	Interleukin enhancer-binding factor 3	0.978	5.40366e-05	0.0511	FALSE
Q4G075	Serpinb1a	Leukocyte elastase inhibitor A (Serine protease inhibitor EIA) (Serpin B1a)	0.977	0.00114366	0.303	FALSE
P37397	Cnn3	Calponin-3 (Calponin, acidic isoform) (Calponin, non-muscle isoform)	0.975	1.43715e-05	0.0163	FALSE
D3ZL86	Heatr1	HEAT repeat-containing protein 1	0.974	0.0237275	0.739	FALSE
Q76IC5	Pgpep1	Pyroglutamyl-peptidase 1 (EC 3.4.19.3) (5-oxoprolyl-peptidase) (Pyroglutamyl aminopeptidase I) (PAP-I) (Pyroglutamyl-peptidase I) (PGP-I) (Pyrrolidone-carboxylate peptidase)	0.974	0.0644044	0.837	FALSE
D3ZNV6	Elmod2	ELMO domain-containing 2 (RCG51066)	0.973	0.0190478	0.712	FALSE
Q76KC6	Pde8a	Phosphodiesterase (EC 3.1.4.-)	0.971	0.00244922	0.411	FALSE
B2RYF7	Washc1	WASH complex subunit 1 (WAS protein family homolog 1)	0.97	0.0699207	0.843	FALSE
D3Z8X6	Dtx3l	E3 ubiquitin-protein ligase (EC 2.3.2.27)	0.97	0.00124744	0.314	FALSE
F1M7P8	Spryd3	SPRY domain-containing 3	0.97	0.0225148	0.733	FALSE
Q5XIG6	Galk2	N-acetylgalactosamine kinase (EC 2.7.1.157) (GalNAc kinase) (Galactokinase 2)	0.97	0.0257264	0.749	FALSE
A0A8I6AAA7	Trim9	RING-type E3 ubiquitin transferase (EC 2.3.2.27)	0.969	0.063842	0.836	FALSE
P47820	Ace	Angiotensin-converting enzyme (ACE) (EC 3.4.15.1) (Dipeptidyl carboxypeptidase I) (Kininase II) (CD antigen CD143) [Cleaved into: Angiotensin-converting enzyme, soluble form]	0.967	0.187007	0.903	FALSE
Q5BJQ6	Cstf1	Cleavage stimulation factor subunit 1 (Cleavage stimulation factor 50 kDa subunit) (CSTF 50 kDa subunit) (CstF-50)	0.967	0.00240297	0.408	FALSE
A0A0G2JXT8	Flnb	Filamin B	0.966	0.000357743	0.165	FALSE
D3ZA22	Trim47	Similar to Tripartite motif protein 47 (Tripartite motif-containing 47)	0.966	0.0084143	0.593	FALSE
Q68FX7	Thoc5	THO complex subunit 5 homolog (Fms-interacting protein)	0.965	0.0120359	0.649	FALSE
A0A8I5ZVG8	Man1c1	alpha-1,2-Mannosidase (EC 3.2.1.-)	0.964	0.0861331	0.858	FALSE
A0A8I5ZNV3	Itfg2	Integrin alpha FG-GAP repeat containing 2	0.963	0.0133609	0.664	FALSE
A0A8I6A7U4	Vasp	Vasodilator-stimulated phosphoprotein	0.963	0.0401801	0.796	FALSE
A0A8I5Y224	Adam9	ADAM metallopeptidase domain 9	0.962	0.0273888	0.756	FALSE
A0A8I5ZTX4	Bmp2k	BMP-2 inducible kinase	0.962	0.00715642	0.566	FALSE
Q6AYC6	Abi3	ABI family, member 3 (ABI gene family, member 3, isoform CRA_b)	0.962	0.00735846	0.571	FALSE
B2RYX1	Uqcr10	Complex III subunit 9	0.96	0.0358726	0.785	FALSE
Q4V8J4	Gpat3	Glycerol-3-phosphate acyltransferase 3 (GPAT-3) (EC 2.3.1.15) (1-acyl-sn-glycerol-3-phosphate O-acyltransferase 10) (AGPAT 10) (1-acyl-sn-glycerol-3-phosphate O-acyltransferase 9) (1-AGP acyltransferase 9) (1-AGPAT 9) (EC 2.3.1.51) (Lysophosphatidic acid acyltransferase theta) (LPAAT-theta)	0.959	0.00313161	0.445	FALSE
A0A8I5ZMM7	Virma	Similar to mKIAA1429 protein (Predicted), isoform CRA_a (Vir like m6A methyltransferase associated)	0.958	0.00905594	0.605	FALSE
A0A8I6A4V6	Lama5	Laminin subunit alpha 5	0.958	0.00497925	0.508	FALSE
Q04931	Ssrp1	FACT complex subunit SSRP1 (Facilitates chromatin transcription complex subunit SSRP1) (Recombination signal sequence recognition protein 1) (Structure-specific recognition protein 1) (T160)	0.958	9.05886e-05	0.0734	FALSE
A0A0G2KB10	Setd2	[Histone H3]-lysine(36) N-trimethyltransferase (EC 2.1.1.359) (SET domain-containing protein 2)	0.955	0.0946777	0.864	FALSE
F7FFC6	Mettl3	Methyltransferase-like 3	0.953	0.000417162	0.18	FALSE
Q5U2P6	Pianp	PILR alpha-associated neural protein (PILR-associating neural protein) (Paired immunoglobin-like type 2 receptor-associating neural protein)	0.953	0.175179	0.899	FALSE
O88484	Pdp2	[Pyruvate dehydrogenase [acetyl-transferring]]-phosphatase 2, mitochondrial (PDP 2) (EC 3.1.3.43) (Pyruvate dehydrogenase phosphatase catalytic subunit 2) (PDPC 2)	0.952	0.00940761	0.611	FALSE
P70583	Dut	Deoxyuridine 5'-triphosphate nucleotidohydrolase (dUTPase) (EC 3.6.1.23) (PPAR-interacting protein 4) (PIP4) (dUTP pyrophosphatase)	0.952	0.0651706	0.838	FALSE
D3Z8N2	Rnf187	E3 ubiquitin-protein ligase RNF187 (EC 2.3.2.27) (RING domain AP1 coactivator 1) (RACO-1) (RING finger protein 187) (RING-type E3 ubiquitin transferase RNF187)	0.951	0.0765338	0.85	FALSE
Q3MHC2	Ints11	Integrator complex subunit 11 (Int11) (EC 3.1.27.-) (Cleavage and polyadenylation-specific factor 3-like protein) (CPSF3-like protein)	0.951	0.0922362	0.863	FALSE
Q6AYQ4	Tmem109	Transmembrane protein 109 (Mitsugumin-23) (Mg23)	0.95	0.0270206	0.754	FALSE
A0A8I5Y6B0	Porcn	Porcupine O-acyltransferase	0.946	0.0408938	0.797	FALSE
Q63632	Slc12a4	Solute carrier family 12 member 4 (Electroneutral potassium-chloride cotransporter 1) (Erythroid K-Cl cotransporter 1) (rKCC1) (Furosemide-sensitive K-Cl cotransporter)	0.946	0.00732173	0.57	FALSE
D3ZCP9	Gtf2e2	Transcription initiation factor IIE subunit beta	0.945	8.29104e-05	0.0694	FALSE
Q62935	Vwf	von Willebrand factor (vWF)	0.944	0.00127874	0.318	FALSE
P97573	Inpp5d	Phosphatidylinositol 3,4,5-trisphosphate 5-phosphatase 1 (EC 3.1.3.86) (Inositol polyphosphate-5-phosphatase D) (EC 3.1.3.56) (Phosphatidylinositol-4,5-bisphosphate 5-phosphatase) (EC 3.1.3.36) (SH2 domain-containing inositol 5'-phosphatase 1) (SH2 domain-containing inositol phosphatase 1) (SHIP-1)	0.94	0.00159902	0.348	FALSE
P50393	Pla2g4a	Cytosolic phospholipase A2 (cPLA2) (Phospholipase A2 group IVA) [Includes: Phospholipase A2 (EC 3.1.1.4) (Phosphatidylcholine 2-acylhydrolase); Lysophospholipase (EC 3.1.1.5)]	0.939	0.00560455	0.524	FALSE
A0A8I5ZJ57	Supt16h	FACT complex subunit	0.937	4.70464e-05	0.0456	FALSE
A0A8I6ALC2	Baz1b	Bromodomain adjacent to zinc finger domain protein 1B (Bromodomain adjacent to zinc finger domain, 1B)	0.937	0.0212277	0.726	FALSE
A0A8I6G2K8	Kdm1a	Lysine-specific histone demethylase (EC 1.-.-.-)	0.937	0.00337135	0.456	FALSE
O55207	Synj2	Synaptojanin-2 (EC 3.1.3.36) (Synaptic inositol 1,4,5-trisphosphate 5-phosphatase 2)	0.933	0.0436054	0.804	FALSE
P35467	S100a1	Protein S100-A1 (S-100 protein alpha chain) (S-100 protein subunit alpha) (S100 calcium-binding protein A1)	0.933	0.0751441	0.848	FALSE
Q9JLH6	Cdk5rap1	Mitochondrial tRNA methylthiotransferase CDK5RAP1 (EC 2.8.4.3) (CDK5 activator-binding protein C42) (CDK5 regulatory subunit-associated protein 1) (mt-tRNA-2-methylthio-N6-dimethylallyladenosine synthase) (mt-tRNA-N6-(dimethylallyl)adenosine(37) methylthiotransferase)	0.933	0.00510765	0.511	FALSE
P20417	Ptpn1	Tyrosine-protein phosphatase non-receptor type 1 (EC 3.1.3.48) (Protein-tyrosine phosphatase 1B) (PTP-1B)	0.931	0.00512623	0.511	FALSE
P06300	Pdyn	Proenkephalin-B (Beta-neoendorphin-dynorphin) (Preprodynorphin) [Cleaved into: Alpha-neoendorphin; Beta-neoendorphin; Big dynorphin (Big Dyn); Dynorphin A(1-17) (Dyn-A17) (Dynorphin A); Dynorphin A(1-13); Dynorphin A(1-8); Leu-enkephalin; Rimorphin (Dynorphin B) (Dyn-B) (Dynorphin B(1-13)); Leumorphin (Dynorphin B-29)]	0.93	0.230271	0.912	FALSE
P97687	Entpd1	Ectonucleoside triphosphate diphosphohydrolase 1 (NTPDase 1) (EC 3.6.1.5) (Ecto-ATP diphosphohydrolase 1) (Ecto-ATPDase 1) (Ecto-ATPase 1) (Ecto-apyrase) (Lymphoid cell activation antigen) (CD antigen CD39)	0.93	0.0319034	0.773	FALSE
Q01827	Slc18a2	Synaptic vesicular amine transporter (Monoamine transporter) (Solute carrier family 18 member 2) (Vesicular amine transporter 2) (VAT2)	0.929	0.306283	0.924	FALSE
Q6QA69	Abhd5	1-acylglycerol-3-phosphate O-acyltransferase ABHD5 (EC 2.3.1.51) (Abhydrolase domain-containing protein 5) (Lipid droplet-binding protein CGI-58) (Protein CGI-58)	0.929	0.0526359	0.82	FALSE
D3ZHA0	Flnc	Filamin-C (FLN-C) (ABP-280-like protein) (ABP-L) (Actin-binding-like protein) (Filamin-2) (Gamma-filamin)	0.928	0.000180368	0.113	FALSE
O35276	Nrp2	Neuropilin-2 (Vascular endothelial cell growth factor 165 receptor 2)	0.927	0.098873	0.867	FALSE
A4L9P7	Pds5a	Sister chromatid cohesion protein PDS5 homolog A	0.925	0.000227932	0.129	FALSE
Q68FU8	Sugp1	SURP and G-patch domain-containing protein 1 (Splicing factor 4)	0.925	0.0170515	0.698	FALSE
A0A0G2K904	Sltm	RCG56631, isoform CRA_d (SAFB-like, transcription modulator)	0.924	0.0174289	0.701	FALSE
Q5M9G7	Utp25	U3 small nucleolar RNA-associated protein 25 homolog (Digestive organ expansion factor homolog) (UTP25 small subunit processor component)	0.924	0.0289009	0.762	FALSE
Q811X3	Ca11	Carbonic anhydrase 11 (Carbonic anhydrase-related XI protein)	0.924	0.0376835	0.79	FALSE
Q5M7T4	Yipf4	Protein YIPF4 (YIP1 family member 4)	0.922	0.00662543	0.553	FALSE
A0A8I6A6J5	Sun2	Sad1 and UNC84 domain containing 2	0.919	0.00375211	0.471	FALSE
P48769	Dck	Deoxycytidine kinase (dCK) (EC 2.7.1.74) (Deoxyadenosine kinase) (EC 2.7.1.76) (Deoxyguanosine kinase) (EC 2.7.1.113)	0.919	0.0135128	0.666	FALSE
Q5U367	Plod3	Multifunctional procollagen lysine hydroxylase and glycosyltransferase LH3 [Includes: Procollagen-lysine,2-oxoglutarate 5-dioxygenase 3 (EC 1.14.11.4) (Lysyl hydroxylase 3) (LH3); Procollagen glycosyltransferase (EC 2.4.1.50) (EC 2.4.1.66) (Galactosylhydroxylysine-glucosyltransferase) (Procollagen galactosyltransferase) (Procollagen glucosyltransferase)]	0.919	0.00145575	0.334	FALSE
F1LQB2	Smc3	Structural maintenance of chromosomes protein	0.918	4.66721e-05	0.0453	FALSE
A0A0G2K7U7	Ankrd27	Ankyrin repeat domain 27	0.918	0.0108958	0.634	FALSE
P55213	Casp3	Caspase-3 (CASP-3) (EC 3.4.22.56) (Apopain) (Cysteine protease CPP32) (CPP-32) (IRP) (LICE) (Protein Yama) (SREBP cleavage activity 1) (SCA-1) [Cleaved into: Caspase-3 subunit p17; Caspase-3 subunit p12]	0.917	0.0344293	0.78	FALSE
Q9Z118	Ptbp3	Polypyrimidine tract-binding protein 3 (Regulator of differentiation 1) (Rod1)	0.916	0.00809822	0.587	FALSE
E9PT82	Strn3	Striatin-3	0.914	0.00379845	0.472	FALSE
Q63327	Mobp	Myelin-associated oligodendrocyte basic protein	0.914	0.0643746	0.837	FALSE
A0A8I5ZVT2	Fndc3a	Fibronectin type III domain containing 3a	0.911	0.0124967	0.654	FALSE
Q6AXY4	Pold2	DNA polymerase delta subunit 2 (DNA polymerase delta subunit p50)	0.911	0.000478513	0.193	FALSE
M0R544	Gaa	Glucosidase, alpha, acid, isoform CRA_a (Lysosomal alpha-glucosidase)	0.91	0.0186293	0.709	FALSE
P00173	Cyb5a	Cytochrome b5	0.91	0.0919287	0.862	FALSE
F1M9D6	Stat1	Signal transducer and activator of transcription	0.909	0.00401702	0.48	FALSE
Q8VID1	Dhrs4	Dehydrogenase/reductase SDR family member 4 (EC 1.1.1.184) (EC 1.1.1.300) (NADPH-dependent carbonyl reductase) (CR) (NADPH-dependent retinol dehydrogenase/reductase) (NDRD) (Peroxisomal short-chain alcohol dehydrogenase) (PSCD) (Short chain dehydrogenase/reductase family 25C member 2) (Protein SDR25C2)	0.909	0.00436728	0.491	FALSE
D3ZHV1	Tnip1	RCG35421, isoform CRA_b (TNFAIP3-interacting protein 1)	0.907	0.00461131	0.498	FALSE
D3ZSP1	Snrpel1	Small nuclear ribonucleoprotein E (snRNP-E) (Sm protein E)	0.907	0.000910842	0.273	FALSE
A0A8I6A4P5	Sema3c	Semaphorin-3C	0.905	0.00768614	0.578	FALSE
A0A8I6AF98	Vwf	von Willebrand factor (vWF)	0.905	0.000107326	0.0821	FALSE
F1M5J3	Nipa1	NIPA magnesium transporter 1 (Non imprinted in Prader-Willi/Angelman syndrome 1 homolog (Human) (Predicted))	0.905	0.0100087	0.621	FALSE
Q8K3Y6	Zc3hav1	Zinc finger CCCH-type antiviral protein 1 (ADP-ribosyltransferase diphtheria toxin-like 13) (ARTD13) (Inactive Poly [ADP-ribose] polymerase 13) (PARP13) (Zinc finger antiviral protein) (ZAP) (rZAP)	0.905	0.0828581	0.855	FALSE
P11762	Lgals1	Galectin-1 (Gal-1) (14 kDa lectin) (Beta-galactoside-binding lectin L-14-I) (Galaptin) (Lactose-binding lectin 1) (Lectin galactoside-binding soluble 1) (RL 14.5) (S-Lac lectin 1)	0.904	0.000450723	0.187	FALSE
A0A8I5ZMV7	Rela	RELA proto-oncogene, NF-kB subunit	0.903	0.00102745	0.289	FALSE
A0A8I6G9F8	Wdr59	WD repeat domain 59	0.902	0.0360795	0.785	FALSE
D3ZTQ1	Sfswap	Splicing factor, suppressor of white-apricot homolog (Splicing factor, arginine/serine-rich 8) (Suppressor of white apricot protein homolog)	0.902	0.00243476	0.41	FALSE
D3ZXL5	Ncbp3	Nuclear cap-binding protein subunit 3	0.902	0.00110146	0.298	FALSE
F7FIP9	Nle1	Notchless protein homolog 1	0.901	0.00710572	0.565	FALSE
Q64194	Lipa	Lysosomal acid lipase/cholesteryl ester hydrolase (Acid cholesteryl ester hydrolase) (LAL) (EC 3.1.1.13) (Cholesteryl esterase) (Lipase A) (Sterol esterase)	0.901	0.00767218	0.578	FALSE
A0A0G2JV22	Gpam	Glycerol-3-phosphate acyltransferase 1, mitochondrial (EC 2.3.1.15)	0.9	0.0838846	0.856	FALSE
A0A8I5ZLC4	Plcb3	1-phosphatidylinositol 4,5-bisphosphate phosphodiesterase (EC 3.1.4.11)	0.9	0.116951	0.878	FALSE
A0A8I6A0D0	Abcg3	ATP-binding cassette, subfamily G (WHITE), member 3	0.898	0.00256156	0.417	FALSE
Q7TQ16	Uqcrq	Cytochrome b-c1 complex subunit 8 (Complex III subunit 8) (Complex III subunit VIII) (Low molecular mass ubiquinone-binding protein) (Ubiquinol-cytochrome c reductase complex 9.5 kDa protein) (Ubiquinol-cytochrome c reductase complex ubiquinone-binding protein QP-C)	0.898	0.0651806	0.838	FALSE
B0BN73	Nat9	N-acetyltransferase 9 (N-acetyltransferase 9 (Predicted)) (Nat9 protein)	0.897	0.00111846	0.3	FALSE
Q562C7	Pum3	Pumilio homolog 3	0.897	0.0530487	0.821	FALSE
A0A8I5ZTP7	Nfkb1	Nuclear factor NF-kappa-B p105 subunit (Nuclear factor of kappa light polypeptide gene enhancer in B-cells 1)	0.896	0.00605386	0.538	FALSE
A0A8I6AAE4	Arhgap6	Rho GTPase activating protein 6	0.896	0.289248	0.922	FALSE
A0A8I6AAX3	Cntrob	Centrobin, centriole duplication and spindle assembly protein	0.896	0.0232691	0.737	FALSE
A0A8I6AKZ8	Tia1	TIA1 cytotoxic granule-associated RNA binding protein	0.896	0.00248669	0.413	FALSE
A0A0G2K3R1	Map3k4	Mitogen-activated protein kinase kinase kinase 4	0.895	0.0292249	0.763	FALSE
A0A8I6GKH6	Sh3pxd2b	SH3 and PX domains 2B	0.895	0.00912231	0.606	FALSE
Q8CIN7	Impa2	Inositol monophosphatase 2 (IMP 2) (IMPase 2) (EC 3.1.3.25) (Inositol-1(or 4)-monophosphatase 2) (Myo-inositol monophosphatase A2)	0.895	0.0187891	0.711	FALSE
Q99PD6	Tgfb1i1	Transforming growth factor beta-1-induced transcript 1 protein (Androgen receptor-associated protein of 55 kDa) (Hydrogen peroxide-inducible clone 5 protein) (Hic-5)	0.895	0.0155698	0.686	FALSE
A0A0G2QC39	Txlng	Taxilin gamma	0.893	0.000928266	0.276	FALSE
Q7M730	Scn4b	Sodium channel subunit beta-4	0.893	0.161799	0.895	FALSE
D3ZMZ9	Gnl3l	Guanine nucleotide binding protein-like 3 (nucleolar)-like	0.892	0.0670957	0.84	FALSE
P27008	Parp1	Poly [ADP-ribose] polymerase 1 (PARP-1) (EC 2.4.2.30) (ADP-ribosyltransferase diphtheria toxin-like 1) (ARTD1) (DNA ADP-ribosyltransferase PARP1) (EC 2.4.2.-) (NAD(+) ADP-ribosyltransferase 1) (ADPRT 1) (Poly[ADP-ribose] synthase 1) (Protein poly-ADP-ribosyltransferase PARP1) (EC 2.4.2.-)	0.892	0.000252253	0.135	FALSE
Q64LC9	Rbm4b	RNA-binding protein 4B (RNA-binding motif protein 30) (RNA-binding motif protein 4B) (RNA-binding protein 30) (Zinc-responsive protein ZD7)	0.891	0.0119401	0.648	FALSE
A0A8I5ZKS5	Sec23b	Protein transport protein SEC23	0.89	0.0219622	0.73	FALSE
A0A0G2K0G3	Txnrd3	Thioredoxin-disulfide reductase (EC 1.8.1.9)	0.888	0.0198317	0.717	FALSE
Q9JIL9	Nbn	Nibrin (Nijmegen breakage syndrome protein 1 homolog)	0.888	0.0193893	0.715	FALSE
A0A8I6A9D5	Exosc10	Exosome component 10	0.887	0.00322426	0.45	FALSE
A0A8I6AFQ3	Dtymk	dTMP kinase (EC 2.7.4.9)	0.887	0.00472964	0.501	FALSE
P62856	Rps26	40S ribosomal protein S26	0.885	0.0119714	0.648	FALSE
P13084	Npm1	Nucleophosmin (NPM) (Nucleolar phosphoprotein B23) (Nucleolar protein NO38) (Numatrin)	0.884	0.000717398	0.242	FALSE
Q5XXR3	Arhgef6	Rho guanine nucleotide exchange factor 6 (Rac/Cdc42 guanine nucleotide exchange factor 6)	0.884	0.0132628	0.663	FALSE
A0A8I5ZWB2	Ints13	Integrator complex subunit 13 (RCG29701, isoform CRA_b)	0.881	0.00404403	0.481	FALSE
P0CC09	H2ac18	Histone H2A type 2-A (H2A-clustered histone 18) (Histone H2A.2)	0.881	0.00103778	0.29	FALSE
Q6P6T5	Ocln	Occludin	0.881	0.00159425	0.348	FALSE
O08619	F13a1	Coagulation factor XIII A chain (Coagulation factor XIIIa) (EC 2.3.2.13) (Protein-glutamine gamma-glutamyltransferase A chain) (Transglutaminase A chain)	0.88	0.0267464	0.753	FALSE
A0A8I5ZQ00	Cystm1	Cysteine-rich and transmembrane domain-containing protein 1	0.879	0.0707772	0.844	FALSE
A0A8I5ZV38	Srrm1	Serine and arginine repetitive matrix 1	0.879	0.00483534	0.504	FALSE
F1M9C0	Mapkapk2	Non-specific serine/threonine protein kinase (EC 2.7.11.1)	0.879	0.00146299	0.335	FALSE
Q5BJP9	Phyhd1	Phytanoyl-CoA dioxygenase domain-containing protein 1 (Protein PHYHD1) (EC 1.14.11.-)	0.878	0.0629832	0.835	FALSE
Q811Q1	Smug1	Single-strand selective monofunctional uracil-DNA glycosylase (EC 3.2.2.-)	0.878	0.0133589	0.664	FALSE
A0A0G2JSM8	Cdc42	Cell division control protein 42 homolog (EC 3.6.5.2)	0.877	0.112025	0.875	FALSE
A0A8I5Y9E0	Tspan8	Tetraspanin	0.877	0.0311993	0.77	FALSE
Q6AY87	Thoc6	THO complex subunit 6 homolog (WD repeat-containing protein 58)	0.877	0.00871395	0.599	FALSE
A0A8I5XVT7	Fbxl18	F-box and leucine-rich repeat protein 18	0.876	0.0365984	0.787	FALSE
P62963	Pfn1	Profilin-1 (Profilin I)	0.876	0.000197108	0.119	FALSE
Q9R0J8	Lgmn	Legumain (EC 3.4.22.34) (Asparaginyl endopeptidase) (Protease, cysteine 1)	0.876	0.0279164	0.758	FALSE
A0A8I6ASM7	Ash2l	ASH2 like histone lysine methyltransferase complex subunit	0.875	0.0478049	0.812	FALSE
Q9JHU5	Arfip1	Arfaptin-1 (ADP-ribosylation factor-interacting protein 1)	0.875	0.00820342	0.589	FALSE
A0A8I5ZT48	Mapk14	Mitogen-activated protein kinase (EC 2.7.11.24)	0.872	0.00525212	0.514	FALSE
A0A8I5ZLR4	Nipbl	Nipped-B protein	0.871	0.000247311	0.134	FALSE
Q03344	Atp5if1	ATPase inhibitor, mitochondrial (ATP synthase F1 subunit epsilon) (Inhibitor of F(1)F(o)-ATPase) (IF(1)) (IF1)	0.871	0.121821	0.88	FALSE
A0A8I6AFK2	Pdcd11	Programmed cell death 11	0.87	0.0140906	0.672	FALSE
B5DF21	Samd4a	Protein Smaug homolog 1 (Smaug 1) (Sterile alpha motif domain-containing protein 4A)	0.869	0.0178055	0.704	FALSE
Q27W02	Magoh	Protein mago nashi homolog (Mago-nashi-like proliferation-associated protein)	0.869	0.00045547	0.188	FALSE
Q9JIM0	Mre11	Double-strand break repair protein MRE11 (EC 3.1.-.-) (Double-strand break repair protein MRE11A) (Meiotic recombination 11 homolog 1) (MRE11 homolog 1) (Meiotic recombination 11 homolog A) (MRE11 homolog A)	0.868	0.0140275	0.671	FALSE
A0A0G2K950	Papss2	3'-phosphoadenosine 5'-phosphosulfate synthase 2	0.866	0.0992446	0.867	FALSE
D3ZJY1	Mrpl28	39S ribosomal protein L28, mitochondrial	0.865	0.0451508	0.807	FALSE
P27881	Hk2	Hexokinase-2 (EC 2.7.1.1) (Hexokinase type II) (HK II) (Hexokinase-B)	0.865	0.00124172	0.314	FALSE
A0A8I5ZK80	Smyd5	Histone-lysine N-trimethyltransferase SMYD5 (EC 2.1.1.372) (SET and MYND domain-containing protein 5) ([histone H4]-lysine20 N-trimethyltransferase SMYD5)	0.863	0.0593722	0.83	FALSE
A0A8I6ARL9	Ppp4r3a	Protein phosphatase 4, regulatory subunit 3A	0.862	0.00528379	0.515	FALSE
Q68FR2	Bin2	Bridging integrator 2	0.86	0.0251516	0.746	FALSE
A0A8I6AB28	Ddx41	RNA helicase (EC 3.6.4.13)	0.858	0.00244424	0.41	FALSE
M0R4A5	Ache	Carboxylic ester hydrolase (EC 3.1.1.-)	0.857	0.290186	0.922	FALSE
A0A0G2JSS9	Atl3	Atlastin-3	0.856	0.00114108	0.303	FALSE
A0A8I5YBR2	Cops6	COP9 signalosome complex subunit 6	0.855	0.154124	0.893	FALSE
O35763	Msn	Moesin (Membrane-organizing extension spike protein)	0.855	0.000146126	0.0998	FALSE
P35233	Ptpn2	Tyrosine-protein phosphatase non-receptor type 2 (EC 3.1.3.48) (Protein-tyrosine phosphatase PTP-S)	0.855	0.0697374	0.843	FALSE
Q9WUC8	Plrg1	Pleiotropic regulator 1	0.854	0.00381755	0.473	FALSE
O88797	Dab2	Disabled homolog 2 (Adaptor molecule disabled-2) (C9) (Differentially expressed in ovarian carcinoma 2) (DOC-2) (Mitogen-responsive phosphoprotein)	0.853	0.0908687	0.862	FALSE
A0A8I6AR33	RGD1311739	Similar to RIKEN cDNA 1700037H04	0.852	0.147645	0.891	FALSE
A0A8I6ABI5	R3hcc1	R3H domain and coiled-coil containing 1	0.851	0.0947869	0.864	FALSE
O54748	Stk3	Serine/threonine-protein kinase 3 (EC 2.7.11.1) (Mammalian STE20-like protein kinase 2) (MST-2) (STE20-like kinase MST2) [Cleaved into: Serine/threonine-protein kinase 3 36kDa subunit (MST2/N); Serine/threonine-protein kinase 3 20kDa subunit (MST2/C)]	0.851	0.0594063	0.83	FALSE
P54275	Msh2	DNA mismatch repair protein Msh2 (MutS protein homolog 2)	0.851	0.00872587	0.599	FALSE
Q75WE7	Vwa5a	von Willebrand factor A domain-containing protein 5A (Loss of heterozygosity 11 chromosomal region 2 gene A protein homolog) (Mast cell surface antigen 1) (Masa-1)	0.851	0.000118711	0.0879	FALSE
A0A8I6A4C2	Nxn	Nucleoredoxin (EC 1.8.1.8)	0.849	0.00696215	0.562	FALSE
D3ZUV9	Cnot3	CCR4-NOT transcription complex, subunit 3	0.849	0.0597602	0.831	FALSE
G3V7Q6	Psmb5	Proteasome subunit beta	0.849	0.0222645	0.732	FALSE
A0A8I6GAM2	Snrpb2	Small nuclear ribonucleoprotein polypeptide B2	0.848	0.0112116	0.638	FALSE
B0K034	Dtd2	D-aminoacyl-tRNA deacylase (EC 3.1.1.96)	0.848	0.0180919	0.706	FALSE
P82450	Siae	Sialate O-acetylesterase (EC 3.1.1.53) (Sialic acid-specific 9-O-acetylesterase) (Yolk sac protein 2) [Cleaved into: Sialate O-acetylesterase small subunit; Sialate O-acetylesterase large subunit]	0.848	0.0161167	0.69	FALSE
A0A8I6GBE3	Rgs20	Regulator of G-protein signaling 20	0.846	0.0589647	0.83	FALSE
P61480	Wdr12	Ribosome biogenesis protein WDR12 (WD repeat-containing protein 12)	0.846	0.00553395	0.522	FALSE
F1M6T3	Jcad	Junctional cadherin 5-associated (RCG45278, isoform CRA_a)	0.845	0.0696745	0.843	FALSE
A0A8I6ALT1	Add1	Alpha-adducin	0.843	0.0849428	0.857	FALSE
D3ZQV8	LOC103690175	PHD finger protein 6 (RCG47045, isoform CRA_d)	0.843	0.01742	0.701	FALSE
F1LQP8	Cdh6	Cadherin-6 (RCG23692)	0.843	0.147251	0.891	FALSE
Q04400	Adcy5	Adenylate cyclase type 5 (EC 4.6.1.1) (ATP pyrophosphate-lyase 5) (Adenylate cyclase type V) (Adenylyl cyclase 5)	0.842	0.261265	0.917	FALSE
A0A8I5ZS16	Rbm27	RNA binding motif protein 27	0.841	0.000289167	0.146	FALSE
A0A0G2K658	LOC102556347	Carbonyl reductase (NADPH) (EC 1.1.1.184)	0.84	0.088384	0.86	FALSE
Q4KLY4	Rnf2	E3 ubiquitin-protein ligase RING2 (EC 2.3.2.27) (RING finger protein 1B) (RING1b) (RING finger protein 2) (RING-type E3 ubiquitin transferase RING2)	0.84	0.0343475	0.78	FALSE
D3ZWU1	Brd3	Bromodomain containing 3 (Predicted), isoform CRA_b (Bromodomain-containing 3)	0.839	0.0330468	0.776	FALSE
P62919	Rpl8	60S ribosomal protein L8	0.839	0.00135196	0.325	FALSE
Q5EIC4	Irf2bpl	Probable E3 ubiquitin-protein ligase IRF2BPL (EC 2.3.2.27) (Enhanced at puberty protein 1) (Interferon regulatory factor 2-binding protein-like) (Polyglutamine-containing protein)	0.839	0.00175498	0.362	FALSE
P55051	Fabp7	Fatty acid-binding protein, brain (Brain lipid-binding protein) (BLBP) (Brain-type fatty acid-binding protein) (B-FABP) (Fatty acid-binding protein 7)	0.836	0.0109592	0.635	FALSE
F7EXZ2	Cd81	Tetraspanin	0.834	0.586211	0.945	FALSE
P22509	Fbl	rRNA 2'-O-methyltransferase fibrillarin (EC 2.1.1.-) (Histone-glutamine methyltransferase) (Nucleolar protein 1) (U6 snRNA 2'-O-methyltransferase fibrillarin)	0.833	0.0292784	0.763	FALSE
A0A8I6AN30	Prcp	Prolylcarboxypeptidase	0.831	0.0194748	0.715	FALSE
Q62894	Ecm1	Extracellular matrix protein 1 (Secretory component p85)	0.831	0.000999286	0.285	FALSE
Q6P686	Ostf1	Osteoclast-stimulating factor 1	0.831	0.0208889	0.724	FALSE
Q9QZK8	Dnase2	Deoxyribonuclease-2-alpha (EC 3.1.22.1) (Acid DNase) (Deoxyribonuclease II alpha) (DNase II alpha) (Lysosomal DNase II)	0.831	0.000770673	0.251	FALSE
G3V9M2	Mapk8ip2	C-Jun-amino-terminal kinase-interacting protein 2 (JIP-2) (JNK-interacting protein 2) (Islet-brain-2) (IB-2) (JNK MAP kinase scaffold protein 2) (Mitogen-activated protein kinase 8-interacting protein 2)	0.83	0.0539796	0.822	FALSE
Q9JLT6	Bid	BH3-interacting domain death agonist (p22 BID) (BID) [Cleaved into: BH3-interacting domain death agonist p15 (p15 BID); BH3-interacting domain death agonist p13 (p13 BID); BH3-interacting domain death agonist p11 (p11 BID)]	0.83	0.00469417	0.5	FALSE
Q9JI51	Vti1a	Vesicle transport through interaction with t-SNAREs homolog 1A (Vesicle transport v-SNARE protein Vti1-like 2) (Vti1-rp2)	0.829	0.0406821	0.797	FALSE
A0A8I6ALH1	Sympk	Symplekin	0.828	0.0111984	0.638	FALSE
Q568Z3	Paqr4	Progestin and adipoQ receptor family member 4 (Progestin and adipoQ receptor family member IV)	0.827	0.0741126	0.847	FALSE
A0A8I5ZM54	Sumf1	Sulfatase modifying factor 1	0.826	0.0549554	0.824	FALSE
D3ZWP8	Lrrc58	Leucine-rich repeat-containing 58	0.826	0.0011241	0.301	FALSE
Q3MID4	Shpk	Carbohydrate kinase-like, isoform CRA_b (Sedoheptulokinase)	0.826	0.000875578	0.268	FALSE
A0A8I6ADI8	Snrnp27	U4/U6.U5 small nuclear ribonucleoprotein 27 kDa protein (U4/U6.U5 tri-snRNP-associated protein 3)	0.823	0.000377128	0.17	FALSE
A0A8I6ASG8	Dctn1	Dynactin subunit 1	0.822	0.286519	0.921	FALSE
A0A8I6ATE6	Hmg20a	High mobility group 20A	0.822	0.0160984	0.69	FALSE
P59649	Fxyd7	FXYD domain-containing ion transport regulator 7	0.822	0.287654	0.921	FALSE
Q5PQR4	Rsrc2	Arginine/serine-rich coiled-coil protein 2	0.822	0.0148088	0.679	FALSE
P62329	Tmsb4x	Thymosin beta-4 (T beta 4) [Cleaved into: Hematopoietic system regulatory peptide (Seraspenide)]	0.821	0.0139207	0.67	FALSE
Q5BJT6	Lsg1	Large subunit GTPase 1 homolog (EC 3.6.1.-)	0.819	0.0355366	0.784	FALSE
A0A0G2JZP9	Rnf11l1	RCG50351, isoform CRA_b (Ring finger protein 11-like 1)	0.818	0.107402	0.872	FALSE
D3ZEM8	Tsr1	TSR1, ribosome maturation factor	0.818	0.0442516	0.805	FALSE
P04094	Penk	Proenkephalin-A [Cleaved into: Synenkephalin; Met-enkephalin (Opioid growth factor) (OGF); PENK(114-133); PENK(143-185); Met-enkephalin-Arg-Gly-Leu; Leu-enkephalin; PENK(239-260); Met-enkephalin-Arg-Phe]	0.818	0.295815	0.922	FALSE
A0A8I5ZXI2	Arhgdib	Rho GDP dissociation inhibitor beta	0.817	0.00667838	0.555	FALSE
D3ZPW7	Gpx8	Glutathione peroxidase	0.817	0.00102273	0.288	FALSE
D3ZUZ4	Fam20b	FAM20B, glycosaminoglycan xylosylkinase (Similar to RIKEN cDNA C530043G21)	0.817	0.0929376	0.863	FALSE
A0A8J8Y4N8	Ube2r2	Ubiquitin-conjugating enzyme E2R 2	0.816	0.0985355	0.867	FALSE
D4AEG3	Ppil4	Peptidyl-prolyl cis-trans isomerase (PPIase) (EC 5.2.1.8)	0.815	0.000761975	0.25	FALSE
A0A0G2K8V1	Atp11a	Phospholipid-transporting ATPase (EC 7.6.2.1)	0.814	0.000398914	0.175	FALSE
O35115	Fhl2	Four and a half LIM domains protein 2 (FHL-2) (LIM domain protein DRAL) (Skeletal muscle LIM-protein 3) (SLIM-3)	0.814	0.0341238	0.78	FALSE
A0A0G2K478	Dguok	Deoxyguanosine kinase	0.813	0.0927474	0.863	FALSE
Q5I0H9	Pdia5	Protein disulfide-isomerase A5 (EC 5.3.4.1)	0.812	0.0010982	0.298	FALSE
D3ZLC3	Itprid2	ITPR-interacting domain-containing 2 (Sperm specific antigen 2 (Predicted))	0.811	0.00105031	0.292	FALSE
P31232	Tagln	Transgelin (Smooth muscle protein 22-alpha) (SM22-alpha)	0.81	0.000944963	0.278	FALSE
Q3S4A5	Arfgap1	ADP-ribosylation factor GTPase activating protein 1 brain isoform (ADP-ribosylation factor GTPase-activating protein 1)	0.81	0.218131	0.91	FALSE
F7FE18	Arse	Arylsulfatase E	0.809	0.0172851	0.7	FALSE
A0A8I6A1F2	Ap3s1	Adaptor related protein complex 3 subunit sigma 1	0.808	0.0452303	0.807	FALSE
A0A8I6A862	Pcdhgc5	Protocadherin gamma subfamily A, 1 (RCG49295, isoform CRA_u)	0.807	0.0207685	0.723	FALSE
A0A8J8XL70	Serpinf1	Serpin family F member 1	0.806	0.00934241	0.61	FALSE
D4A3E2	Npepl1	Aminopeptidase-like 1	0.805	0.0184403	0.708	FALSE
F1M3H8	LOC681410	Heterogeneous nuclear ribonucleoprotein A0	0.805	0.142451	0.889	FALSE
O35263	Pafah1b3	Platelet-activating factor acetylhydrolase IB subunit alpha1 (EC 3.1.1.47) (PAF acetylhydrolase 29 kDa subunit) (PAF-AH 29 kDa subunit) (PAF-AH subunit gamma) (PAFAH subunit gamma) (Platelet-activating factor acetylhydrolase alpha 1 subunit) (PAF-AH alpha 1)	0.804	0.0372533	0.788	FALSE
A0A8I5ZLX1	LOC100360057	60S ribosomal protein L22	0.802	5.55818e-05	0.0522	FALSE
M0R9J2	LOC100910143	GPI ethanolamine phosphate transferase 2	0.801	0.0524051	0.82	FALSE
P21263	Nes	Nestin	0.801	0.00415596	0.484	FALSE
A0A0G2JYM3	Gga2	Golgi-associated, gamma adaptin ear-containing, ARF-binding protein 2	0.8	0.258014	0.917	FALSE
A0A8I5YBY9	Pcmtd1	Protein-L-isoaspartate (D-aspartate) O-methyltransferase domain containing 1	0.8	0.0475745	0.811	FALSE
Q01134	Chka	Choline kinase alpha (CK) (EC 2.7.1.32) (CHETK-alpha) (Ethanolamine kinase) (EK) (EC 2.7.1.82)	0.8	0.0039246	0.477	FALSE
A0A0G2JYT1	Erc1	ELKS/Rab6-interacting/CAST family member 1	0.797	0.0441582	0.805	FALSE
A0A8I6A0C7	Dnajc19	DnaJ heat shock protein family (Hsp40) member C19	0.796	0.114907	0.876	FALSE
D3Z865	Mpdu1	Mannose-P-dolichol utilization defect 1 protein	0.796	0.432495	0.936	FALSE
D3ZEF4	Cul7	Cullin-7 (CUL-7)	0.796	0.00435448	0.49	FALSE
Q9Z330	Dnmt1	DNA (cytosine-5)-methyltransferase 1 (Dnmt1) (EC 2.1.1.37) (DNA MTase RnoIP) (M.RnoIP) (DNA methyltransferase I) (MCMT)	0.795	0.00458682	0.497	FALSE
A0A0G2JV31	Xpnpep1	X-prolyl aminopeptidase (Aminopeptidase P) 1, soluble, isoform CRA_a (Xaa-Pro aminopeptidase 1)	0.794	0.0286228	0.761	FALSE
Q5XI42	Aldh3b1	Aldehyde dehydrogenase family 3 member B1 (EC 1.2.1.28) (EC 1.2.1.5) (EC 1.2.1.7)	0.793	0.0108398	0.633	FALSE
M0RBH0	AC109542.1	DNA-directed RNA polymerases I, II, and III subunit RPABC5	0.792	0.0121902	0.651	FALSE
A0A8I6ATX5	Stard7	StAR-related lipid transfer domain containing 7	0.79	0.0223318	0.732	FALSE
B0BNJ9	Tmem14c	RCG44002, isoform CRA_a (Tmem14c protein) (Transmembrane protein 14C)	0.79	0.0190271	0.712	FALSE
A0A8I5ZKB0	Dennd1a	DENN domain containing 1A	0.789	0.093118	0.863	FALSE
A0A8I6ANW9	Sorbs3	Sorbin and SH3 domain containing 3	0.789	0.00368819	0.468	FALSE
A0A0G2K670	Kcnab2	Voltage-gated potassium channel subunit beta-1 (K(+) channel subunit beta-1) (Kv-beta-1)	0.788	0.422465	0.935	FALSE
Q9WTQ1	Prkd1	Serine/threonine-protein kinase D1 (EC 2.7.11.13) (Protein kinase C mu type) (Protein kinase D) (nPKC-D1) (nPKC-mu)	0.788	0.0264407	0.752	FALSE
P23640	Rab27a	Ras-related protein Rab-27A (Rab-27) (EC 3.6.5.2) (GTP-binding protein Ram) (Ram p25)	0.787	0.0820605	0.855	FALSE
Q6PDU2	Mrps18a	Mitochondrial ribosomal protein S18A (Mitochondrial ribosomal protein S18A, isoform CRA_d)	0.786	0.0434983	0.803	FALSE
B2RZD1	Sec61b	Protein transport protein Sec61 subunit beta	0.785	0.0137621	0.668	FALSE
Q5U2U8	Bag3	BAG cochaperone 3 (Bcl2-associated athanogene 3) (RCG40209, isoform CRA_b)	0.784	0.0140268	0.671	FALSE
Q5XIA4	Cnot10	CCR4-NOT transcription complex subunit 10	0.784	0.144749	0.89	FALSE
B0BMX3	S100a16	S100 calcium binding protein A16 (Predicted), isoform CRA_a (S100 calcium-binding protein A16) (S100a16 protein)	0.783	0.000552874	0.209	FALSE
Q01750	Gtf2f2	General transcription factor IIF subunit 2 (Transcription initiation factor IIF subunit beta) (TFIIF-beta) (Transcription initiation factor RAP30)	0.783	0.0923519	0.863	FALSE
P62902	Rpl31	60S ribosomal protein L31	0.782	0.000498599	0.197	FALSE
A0A8I6GLD7	LOC679739	NADH dehydrogenase (ubiquinone) Fe-S protein 6	0.78	0.121467	0.88	FALSE
Q6EV70	Pofut1	GDP-fucose protein O-fucosyltransferase 1 (EC 2.4.1.221) (Peptide-O-fucosyltransferase 1) (O-FucT-1)	0.78	0.0279387	0.758	FALSE
Q498D1	Foxp1	Forkhead box protein P1	0.779	0.177649	0.9	FALSE
P00159	Mt-Cyb	Cytochrome b (Complex III subunit 3) (Complex III subunit III) (Cytochrome b-c1 complex subunit 3) (Ubiquinol-cytochrome-c reductase complex cytochrome b subunit)	0.778	0.305208	0.924	FALSE
A0A8I6AKY3	Edem3	alpha-1,2-Mannosidase (EC 3.2.1.-)	0.777	0.0048978	0.506	FALSE
D3ZY68	Gatc	Glutamyl-tRNA(Gln) amidotransferase subunit C, mitochondrial (Glu-AdT subunit C) (EC 6.3.5.-)	0.776	0.0150168	0.681	FALSE
D4A9G5	Dpy19l3	Dpy-19-like C-mannosyltransferase 3	0.776	0.0999395	0.868	FALSE
O55035	Ppig	Peptidyl-prolyl cis-trans isomerase G (PPIase G) (Peptidyl-prolyl isomerase G) (EC 5.2.1.8) (Cyclophilin G) (Matrin cyclophilin) (Matrin-cyp) (Rotamase G)	0.776	0.0569405	0.827	FALSE
P52631	Stat3	Signal transducer and activator of transcription 3	0.776	0.00343113	0.458	FALSE
F7FH27	Thoc1	THO complex subunit 1	0.775	0.0621425	0.834	FALSE
G3V9S9	Sec24d	SEC24 homolog D, COPII coat complex component (SEC24 related gene family, member D (S. cerevisiae) (Predicted), isoform CRA_a)	0.775	0.0182142	0.707	FALSE
P62250	Rps16	40S ribosomal protein S16	0.775	0.00663309	0.553	FALSE
M0RCA3	Zfpl1	Zinc finger protein-like 1	0.774	0.160646	0.895	FALSE
A0A0G2K9J0	Tanc2	Protein TANC2	0.773	0.0504414	0.817	FALSE
B5DF86	Cog8	Conserved oligomeric Golgi complex subunit 8 (COG complex subunit 8) (Component of oligomeric Golgi complex 8)	0.773	0.0577277	0.828	FALSE
Q62812	Myh9	Myosin-9 (Cellular myosin heavy chain, type A) (Myosin heavy chain 9) (Myosin heavy chain, non-muscle IIa) (Non-muscle myosin heavy chain A) (NMMHC-A) (Non-muscle myosin heavy chain IIa) (NMMHC II-a) (NMMHC-IIA)	0.773	6.02957e-05	0.0556	FALSE
Q9JKD6	Cldn5	Claudin-5	0.773	0.0369135	0.788	FALSE
A0A8I5ZST1	Tns3	Tensin 3	0.772	0.00907468	0.605	FALSE
Q62908	Csrp2	Cysteine and glycine-rich protein 2 (Cysteine-rich protein 2) (CRP2) (Smooth muscle cell LIM protein) (SmLIM)	0.772	0.00524053	0.514	FALSE
Q6AYA1	Gar1	H/ACA ribonucleoprotein complex subunit 1 (Nucleolar protein family A member 1) (snoRNP protein GAR1)	0.772	0.0163817	0.692	FALSE
Q9R1T1	Banf1	Barrier-to-autointegration factor (LAP2-binding protein 1) [Cleaved into: Barrier-to-autointegration factor, N-terminally processed]	0.77	0.00351842	0.462	FALSE
Q5BJM8	Slc30a7	Zinc transporter 7 (ZnT-7) (Solute carrier family 30 member 7)	0.769	0.0312246	0.77	FALSE
O54980	Syngr2	Synaptogyrin-2 (Cellugyrin)	0.766	0.00243695	0.41	FALSE
P60868	Rps20	40S ribosomal protein S20	0.766	0.034884	0.782	FALSE
A0A8I5Y6F4	Rnf170	E3 ubiquitin-protein ligase RNF170 (EC 2.3.2.27) (RING finger protein 170) (RING-type E3 ubiquitin transferase RNF170)	0.765	0.0744631	0.848	FALSE
A0A8I6ALQ0	Ngdn	Neuroguidin	0.765	0.0512786	0.818	FALSE
P62916	Gtf2b	Transcription initiation factor IIB (EC 2.3.1.48) (General transcription factor TFIIB) (RNA polymerase II alpha initiation factor)	0.765	0.00644363	0.548	FALSE
Q6UPE0	Chdh	Choline dehydrogenase, mitochondrial (CDH) (CHD) (EC 1.1.99.1)	0.764	0.00865704	0.598	FALSE
Q6AYB3	Isy1	Pre-mRNA-splicing factor ISY1 homolog	0.763	0.0044941	0.495	FALSE
Q9QYG8	Uck2	Uridine-cytidine kinase 2 (UCK 2) (EC 2.7.1.48) (Cytidine monophosphokinase 2) (Uridine monophosphokinase 2)	0.762	0.0100528	0.621	FALSE
A0A8I5ZWT2	Dgkb	Diacylglycerol kinase (DAG kinase) (EC 2.7.1.107)	0.76	0.284401	0.921	FALSE
O35815	Atxn3	Ataxin-3 (EC 3.4.19.12) (Machado-Joseph disease protein 1 homolog)	0.76	0.000232286	0.13	FALSE
A0A8I6AUS6	Pcp4l1	Purkinje cell protein 4-like 1	0.759	0.172086	0.899	FALSE
Q6P5P5	Mest	Mesoderm-specific transcript homolog protein (EC 3.-.-.-)	0.759	0.0971616	0.866	FALSE
A0MV40	Shisa4	Proline rich membrane protein (Shisa family member 4) (Shisa homolog 4 (Xenopus laevis)) (Transmembrane protein 58 (Predicted))	0.758	0.436268	0.936	FALSE
P23347	Slc4a2	Anion exchange protein 2 (AE 2) (Anion exchanger 2) (Band 3-related protein 2) (B3RP-2) (Non-erythroid band 3-like protein) (Solute carrier family 4 member 2)	0.758	0.129859	0.884	FALSE
Q4V8A2	Cdc27	Cell division cycle protein 27 homolog	0.758	0.0404063	0.796	FALSE
Q7TMZ5	Arl6ip1	ADP-ribosylation factor-like 6 interacting protein 1 (ADP-ribosylation factor-like GTPase 6-interacting protein 1) (ADP-ribosylation-like factor 6-interacting protein) (RCG39653, isoform CRA_d)	0.758	0.127128	0.882	FALSE
Q920P6	Ada	Adenosine deaminase (EC 3.5.4.4) (Adenosine aminohydrolase)	0.758	0.069171	0.842	FALSE
A0A8I5ZTR8	Cpsf3	Cleavage and polyadenylation specific factor 3	0.757	0.0171935	0.699	FALSE
F1LR42	Rufy1	RUN and FYVE domain-containing 1	0.757	0.0258092	0.749	FALSE
Q53B90	Rab43	Ras-related protein Rab-43	0.755	0.013109	0.661	FALSE
P24587	Akap5	A-kinase anchor protein 5 (AKAP-5) (A-kinase anchor protein 150 kDa) (AKAP 150) (P150) (cAMP-dependent protein kinase regulatory subunit II high affinity-binding protein)	0.754	0.184951	0.902	FALSE
P80202	Acvr1b	Activin receptor type-1B (EC 2.7.11.30) (Activin receptor type IB) (ACTR-IB) (Activin receptor-like kinase 4) (ALK-4) (Serine/threonine-protein kinase receptor R2) (SKR2)	0.753	0.211309	0.908	FALSE
A0A0G2JTB3	Bcl11b	BAF chromatin remodeling complex subunit BCL11B	0.752	0.208375	0.908	FALSE
Q5EGZ1	Ace2	Angiotensin-converting enzyme 2 (EC 3.4.17.23) (ACE-related carboxypeptidase) (EC 3.4.17.-) [Cleaved into: Processed angiotensin-converting enzyme 2]	0.752	0.0604309	0.832	FALSE
Q9Z1H9	Cavin3	Caveolae-associated protein 3 (Cavin-3) (D3T-inducible gene 2 protein) (DIG-2) (Dithiolethione-inducible gene 2 protein) (Protein kinase C delta-binding protein) (Serum deprivation response factor-related gene product that binds to C-kinase)	0.752	0.138335	0.887	FALSE
P51647	Aldh1a1	Aldehyde dehydrogenase 1A1 (EC 1.2.1.19) (EC 1.2.1.28) (EC 1.2.1.3) (EC 1.2.1.36) (3-deoxyglucosone dehydrogenase) (ALDH-E1) (ALHDII) (Aldehyde dehydrogenase family 1 member A1) (Aldehyde dehydrogenase, cytosolic) (Retinal dehydrogenase 1) (RALDH 1) (RalDH1)	0.751	0.094926	0.865	FALSE
Q4KM33	Plek	Pleckstrin	0.751	0.0499831	0.816	FALSE
A0A8I6ASM9	Smdt1	Essential MCU regulator, mitochondrial (Single-pass membrane protein with aspartate-rich tail 1, mitochondrial)	0.75	0.0783119	0.851	FALSE
Q9Z2J4	Nexn	Nexilin	0.75	0.44115	0.937	FALSE
P19132	Fth1	Ferritin heavy chain (Ferritin H subunit) (EC 1.16.3.1) [Cleaved into: Ferritin heavy chain, N-terminally processed]	0.749	0.0326947	0.775	FALSE
A0A0G2JUF9	Nckap1l	NCK-associated protein 1-like	0.748	0.0144286	0.675	FALSE
Q5CD77	Tbc1d14	TBC1 domain family member 14 (Spermatogenesis-related factor 2) (SRF-2) (Up-regulated in nephrectomized rat kidney #2)	0.748	0.0200685	0.719	FALSE
Q5PQS6	Smg9	Nonsense-mediated mRNA decay factor SMG9	0.748	0.00409017	0.482	FALSE
A0A8I5ZQ25	Lamb1	Laminin subunit beta 1	0.747	0.00106709	0.294	FALSE
D3ZMP6	Nop10	Nucleolar protein 10	0.747	0.0195493	0.716	FALSE
P07808	Npy	Pro-neuropeptide Y [Cleaved into: Neuropeptide Y (Neuropeptide tyrosine) (NPY); C-flanking peptide of NPY (CPON)]	0.747	0.224451	0.911	FALSE
A0A8I5ZSH7	Acsl6	Long-chain-fatty-acid--CoA ligase (EC 6.2.1.15) (EC 6.2.1.3) (Acyl-CoA synthetase) (Long-chain acyl-CoA synthetase)	0.746	0.0851122	0.857	FALSE
Q9WUL0	Top1	DNA topoisomerase 1 (EC 5.6.2.1) (DNA topoisomerase I)	0.746	0.000957377	0.28	FALSE
A0A0G2K9Q8	Ubr7	Ubiquitin protein ligase E3 component n-recognin 7	0.745	0.00567785	0.527	FALSE
A0A8I5Y6A7	Parp9	Poly [ADP-ribose] polymerase (PARP) (EC 2.4.2.-)	0.745	0.0624972	0.834	FALSE
B0K015	Commd8	COMM domain containing 8 (Predicted), isoform CRA_a (COMM domain-containing 8)	0.745	0.0445771	0.806	FALSE
Q09429	Abcc8	ATP-binding cassette sub-family C member 8 (Sulfonylurea receptor 1)	0.741	0.0307348	0.769	FALSE
Q9JJW3	Atp5mk	ATP synthase membrane subunit K, mitochondrial (ATP synthase membrane subunit DAPIT, mitochondrial) (Diabetes-associated protein in insulin-sensitive tissues) (Up-regulated during skeletal muscle growth protein 5)	0.741	0.0812062	0.854	FALSE
G3V7Z1	Rcl1	RCG47403	0.74	0.0240439	0.741	FALSE
A0A8I6AUP1	Ubl5	Ubiquitin-like protein 5	0.738	0.035945	0.785	FALSE
D4A742	LOC100910944	Reactive oxygen species modulator 1 (Protein MGR2 homolog)	0.737	0.233858	0.913	FALSE
F7F0R0	Tmod3	Tropomodulin 3	0.737	0.0063531	0.546	FALSE
A0A0G2K459	Mtch2	Mitochondrial carrier 2	0.736	0.159768	0.895	FALSE
A0A8I6G4T5	Rbks	Ribokinase (RK) (EC 2.7.1.15)	0.736	0.132619	0.885	FALSE
D4AEG6	Mrpl32	Mitochondrial ribosomal protein L32	0.735	0.101091	0.869	FALSE
P28494	Man2a1	Alpha-mannosidase 2 (EC 3.2.1.114) (Golgi alpha-mannosidase II) (AMan II) (Man II) (Mannosidase alpha class 2A member 1) (Mannosyl-oligosaccharide 1,3-1,6-alpha-mannosidase)	0.735	0.0385895	0.792	FALSE
B5DEG7	Champ1	Chromosome alignment maintaining phosphoprotein 1 (RCG43039, isoform CRA_b) (Zinc finger protein 828)	0.734	0.0681867	0.841	FALSE
A0A8I6A5K5	Snx29	Sorting nexin 29	0.733	0.00501831	0.509	FALSE
A0A8I6AA61	Mrpl55	Mitochondrial ribosomal protein L55	0.733	0.033093	0.776	FALSE
D3ZEI0	AABR07016623.1	60S ribosomal protein L28	0.733	0.00478158	0.503	FALSE
A0A8I6B5X1	Mink1	Misshapen-like kinase 1	0.732	0.135793	0.886	FALSE
Q499T5	Capn7	Calpain 7	0.732	0.0375129	0.789	FALSE
P36202	Pdlim4	PDZ and LIM domain protein 4 (H-REV18) (LIM protein RIL) (RIT-18) (Reversion-induced LIM protein)	0.731	0.000280059	0.143	FALSE
Q63528	Rpa2	Replication protein A 32 kDa subunit (RP-A p32) (Replication factor A protein 2) (RF-A protein 2)	0.731	0.0146588	0.677	FALSE
Q812D3	Ppil3	Peptidyl-prolyl cis-trans isomerase-like 3 (PPIase) (EC 5.2.1.8) (CYP10L) (Cyclophilin-like protein PPIL3) (Rotamase PPIL3)	0.731	0.0098347	0.618	FALSE
P04904	Gsta3	Glutathione S-transferase alpha-3 (EC 2.5.1.18) (GST 2-2) (GST A3-3) (GST AA) (Glutathione S-transferase Yc-1) (GST Yc1)	0.73	0.000246618	0.134	FALSE
P14942	Gsta4	Glutathione S-transferase alpha-4 (EC 2.5.1.18) (GST 8-8) (GST A4-4) (GST K) (Glutathione S-transferase Yk) (GST Yk)	0.73	0.159085	0.895	FALSE
A0A0G2K2Z2	Inpp5k	Inositol-polyphosphate 5-phosphatase (EC 3.1.3.56)	0.729	0.180923	0.901	FALSE
A0A8I6AAQ8	Rgs7	Regulator of G-protein signaling 7, isoform CRA_b (Regulator of G-protein-signaling 7)	0.728	0.146724	0.89	FALSE
Q7TP34	Man2b2	Ab2-450 (Mannosidase, alpha, class 2B, member 2)	0.727	0.00160332	0.349	FALSE
D4A8G9	Zfyve26	Zinc finger FYVE domain-containing protein 26	0.726	0.00360982	0.465	FALSE
P46892	Cdk11b	Cyclin-dependent kinase 11B (Cell division cycle 2-like protein kinase 1) (Cell division protein kinase 11) (Cyclin-dependent kinase 11) (EC 2.7.11.22) (Galactosyltransferase-associated protein kinase p58/GTA) (PITSLRE serine/threonine-protein kinase CDC2L1)	0.726	0.00303755	0.441	FALSE
Q64602	Aadat	Kynurenine/alpha-aminoadipate aminotransferase, mitochondrial (KAT/AadAT) (2-aminoadipate aminotransferase) (2-aminoadipate transaminase) (EC 2.6.1.39) (Alpha-aminoadipate aminotransferase) (AadAT) (Glycine transaminase AADAT) (EC 2.6.1.4) (Kynurenine aminotransferase II) (Kynurenine--glyoxylate transaminase AADAT) (EC 2.6.1.63) (Kynurenine--oxoglutarate aminotransferase II) (Kynurenine--oxogluta…	0.725	0.000238168	0.132	FALSE
A0A8I5ZQ10	Naa50	N(alpha)-acetyltransferase 50, NatE catalytic subunit	0.724	0.114061	0.876	FALSE
A0A8I6AQA1	Arap1	ArfGAP with RhoGAP domain, ankyrin repeat and PH domain 1	0.724	0.017992	0.705	FALSE
Q5U2Z5	Cmtr1	Cap-specific mRNA (nucleoside-2'-O-)-methyltransferase 1 (EC 2.1.1.57) (Cap methyltransferase 1) (Cap1 2'O-ribose methyltransferase 1) (MTr1) (FtsJ methyltransferase domain-containing protein 2)	0.724	0.00610325	0.539	FALSE
A0A8I5ZKA7	Nae1	NEDD8-activating enzyme E1 regulatory subunit	0.723	0.108862	0.873	FALSE
A0A8I6AAL1	Rnf7	Ring finger protein 7 (Ring finger protein 7 (Predicted))	0.723	0.0430766	0.802	FALSE
A1L1L2	Tmem214	Transmembrane protein 214	0.723	0.114928	0.876	FALSE
Q9QY02	Ythdc1	YTH domain-containing protein 1 (RA301-binding protein) (Splicing factor YT521)	0.723	0.0760571	0.849	FALSE
Q9JIY6	Cml6	Probable N-acetyltransferase CML6 (EC 2.3.1.-) (Camello-like protein 1) (Camello-like protein 6)	0.722	0.264643	0.918	FALSE
A0A8I5ZV99	Stk26	Protein kinase domain-containing protein	0.721	0.0130501	0.661	FALSE
Q01984	Hnmt	Histamine N-methyltransferase (HMT) (EC 2.1.1.8)	0.721	0.063876	0.836	FALSE
Q5BK07	Ccdc43	Coiled-coil domain-containing protein 43	0.721	0.0633329	0.835	FALSE
A0A8I6ABN7	Wasl	Neural Wiskott-Aldrich syndrome protein	0.72	0.099916	0.868	FALSE
D4A8H5	Ppp4r2	Protein phosphatase 4, regulatory subunit 2	0.719	0.0247237	0.744	FALSE
F1M8F2	Kif5a	Kinesin heavy chain isoform 5A	0.719	0.0628438	0.835	FALSE
G3V9M8	Fam50a	Family with sequence similarity 50, member A (Similar to XAP-5 protein (Predicted), isoform CRA_a)	0.719	0.00661716	0.553	FALSE
Q53UA7	Taok3	Serine/threonine-protein kinase TAO3 (EC 2.7.11.1) (Axotomy-related gene 357 protein) (JNK/SAPK-inhibitory kinase) (Jun kinase-inhibitory kinase) (Thousand and one amino acid protein 3)	0.719	0.00186328	0.371	FALSE
A0A8I6AFR4	Tmpo	Lamina-associated polypeptide 2, isoform beta (Thymopoietin, isoform CRA_a)	0.718	0.0322444	0.774	FALSE
D3ZF77	Akr1c15	Aldo-keto reductase family 1 member C15 (EC 1.1.1.-) (EC 1.1.1.216) (RAKc)	0.718	0.158243	0.894	FALSE
Q6J4I0	Ppp1r1b	Protein phosphatase 1 regulatory subunit 1B (DARPP-32) (Dopamine- and cAMP-regulated neuronal phosphoprotein)	0.718	0.339869	0.928	FALSE
B1WC40	Ncbp2	Nuclear cap-binding protein subunit 2 (20 kDa nuclear cap-binding protein) (NCBP 20 kDa subunit) (CBP20)	0.717	0.0312005	0.77	FALSE
Q76LT8	Usp48	Ubiquitin carboxyl-terminal hydrolase 48 (EC 3.4.19.12) (Deubiquitinating enzyme 48) (Synaptic ubiquitin-specific protease) (synUSP) (Ubiquitin thioesterase 48) (Ubiquitin-specific-processing protease 48)	0.717	0.00936806	0.61	FALSE
A0A8I5ZZZ0	Ddx31	DEAD-box helicase 31 (DEAD/H (Asp-Glu-Ala-Asp/His) box polypeptide 31 (Predicted))	0.716	0.0310196	0.77	FALSE
F1LR10	Lima1	LIM domain and actin-binding protein 1 (Epithelial protein lost in neoplasm)	0.716	0.01314	0.662	FALSE
Q4V8H9	Ifit2	Interferon-induced protein with tetratricopeptide repeats 2	0.714	0.058404	0.829	FALSE
Q4QQU6	Smndc1	Survival of motor neuron-related-splicing factor 30 (Survival motor neuron domain-containing protein 1)	0.713	0.0131716	0.662	FALSE
O35394	Rabac1	Prenylated Rab acceptor protein 1 (PRA1 family protein 1)	0.711	0.0484436	0.813	FALSE
Q9JIT3	Tle3	Transducin-like enhancer protein 3 (rTLE3)	0.711	0.0607438	0.832	FALSE
D4ABJ2	Cbln4	Cerebellin 4 precursor (Similar to cerebellin 4)	0.71	0.0881056	0.86	FALSE
P62752	Rpl23a	60S ribosomal protein L23a	0.709	0.000142708	0.0985	FALSE
P36365	Fmo1	Dimethylaniline monooxygenase [N-oxide-forming] 1 (EC 1.14.13.8) (Dimethylaniline oxidase 1) (Hepatic flavin-containing monooxygenase 1) (FMO 1)	0.708	0.0222851	0.732	FALSE
P62864	Fau	40S ribosomal protein S30	0.708	0.114861	0.876	FALSE
Q91XQ4	Polr2m	DNA-directed RNA polymerase II subunit GRINL1A (DNA-directed RNA polymerase II subunit M) (Glutamate receptor-like protein 1A)	0.708	0.132819	0.885	FALSE
B4F786	Cd2bp2	CD2 antigen (Cytoplasmic tail) binding protein 2 (Predicted), isoform CRA_a (Cd2 (cytoplasmic tail)-binding protein 2) (Cd2bp2 protein)	0.707	0.0158504	0.688	FALSE
D3ZBP4	Mical1	[F-actin]-monooxygenase MICAL1 (EC 1.14.13.225) (EC 1.6.3.1) (Molecule interacting with CasL protein 1) (MICAL-1)	0.707	0.00680182	0.558	FALSE
P17164	Fuca1	Tissue alpha-L-fucosidase (EC 3.2.1.51) (Alpha-L-fucosidase I) (Alpha-L-fucoside fucohydrolase 1) (Alpha-L-fucosidase 1)	0.707	0.000495848	0.196	FALSE
B2GV41	Usp39	Ubiquitin specific protease 39 (Predicted), isoform CRA_b (Ubiquitin-specific peptidase 39) (Usp39 protein)	0.706	0.00165043	0.353	FALSE
A0A8I6GHU8	Aamdc	Adipogenesis associated, Mth938 domain containing	0.705	0.0208614	0.724	FALSE
D3ZSB7	Rps6ka4	Ribosomal protein S6 kinase (EC 2.7.11.1)	0.705	0.0455641	0.808	FALSE
P29410	Ak2	Adenylate kinase 2, mitochondrial (AK 2) (EC 2.7.4.3) (ATP-AMP transphosphorylase 2) (ATP:AMP phosphotransferase) (Adenylate monophosphate kinase)	0.705	0.01159	0.643	FALSE
Q4V7F3	Osgepl1	tRNA N6-adenosine threonylcarbamoyltransferase, mitochondrial (EC 2.3.1.234) (N6-L-threonylcarbamoyladenine synthase) (t(6)A synthase) (O-sialoglycoprotein endopeptidase-like protein 1) (t(6)A37 threonylcarbamoyladenosine biosynthesis protein Osgepl1) (tRNA threonylcarbamoyladenosine biosynthesis protein Osgepl1)	0.705	0.0923592	0.863	FALSE
Q9Z327	Synpo	Synaptopodin	0.705	0.096083	0.865	FALSE
A0A8I5Y874	Adck1	AarF domain containing kinase 1	0.704	0.0497528	0.815	FALSE
A0A8I6AVL0	Pex13	Peroxin-13	0.704	0.0615944	0.833	FALSE
D3Z8Q5	Tusc2	RCG25747 (Tumor suppressor 2, mitochondrial calcium regulator)	0.704	0.174174	0.899	FALSE
Q6AXS3	Dek	Protein DEK	0.704	8.83448e-05	0.0722	FALSE
B4F7B6	Bmi1	BMI1 proto-oncogene, polycomb ring finger (Bmi1 protein) (Polycomb group ring finger 4 (Predicted))	0.703	0.00341892	0.458	FALSE
E9PSX8	Sipa1	Signal-induced proliferation-associated 1	0.703	0.138793	0.887	FALSE
Q63798	Psme2	Proteasome activator complex subunit 2 (11S regulator complex subunit beta) (REG-beta) (Activator of multicatalytic protease subunit 2) (Proteasome activator 28 subunit beta) (PA28b) (PA28beta)	0.703	0.002627	0.421	FALSE
A0A0G2K9A1	Micu2	Calcium uptake protein 2, mitochondrial	0.702	0.0564044	0.826	FALSE
Q9JMD7	Slc5a7	High affinity choline transporter 1 (Hemicholinium-3-sensitive choline transporter) (CHT) (Solute carrier family 5 member 7)	0.702	0.260256	0.917	FALSE
A0A8I6AT89	Actl6a	Actin-like 6A	0.7	0.0305271	0.768	FALSE
D3ZDI9	Usp13	Ubiquitin carboxyl-terminal hydrolase (EC 3.4.19.12)	0.7	0.102388	0.869	FALSE
Q5BJS4	Fundc1	FUN14 domain-containing protein 1	0.699	0.0661069	0.839	FALSE
D3ZZ46	Cln6	CLN6, transmembrane ER protein	0.698	0.240958	0.914	FALSE
Q9EQJ4	Znf384	Zinc finger protein 384 (Cas-associated zinc finger protein) (Nuclear matrix transcription factor 4) (Nuclear matrix protein 4)	0.698	0.052313	0.82	FALSE
A0A8I6A030	Cdk2ap1	Cyclin-dependent kinase 2 associated protein 1	0.697	0.0892242	0.86	FALSE
A0A8I6AFW4	Ddx24	RNA helicase (EC 3.6.4.13)	0.696	0.00862254	0.597	FALSE
A0A8I6B4A1	0	Gp_dh_N domain-containing protein	0.696	0.347783	0.929	FALSE
D3ZJB8	Arih2	RBR-type E3 ubiquitin transferase (EC 2.3.2.31)	0.696	0.0900794	0.861	FALSE
Q3B7T6	Ctdnep1	CTD nuclear envelope phosphatase 1 (EC 3.1.3.16) (Serine/threonine-protein phosphatase dullard)	0.696	0.124347	0.881	FALSE
A0A8I5ZYD8	Fhl3	Four and a half LIM domains 3	0.695	0.000269451	0.14	FALSE
P08485	Chrm4	Muscarinic acetylcholine receptor M4	0.695	0.0904082	0.861	FALSE
P31977	Ezr	Ezrin (Cytovillin) (Villin-2) (p81)	0.695	0.00300336	0.44	FALSE
P84025	Smad3	Mothers against decapentaplegic homolog 3 (MAD homolog 3) (Mad3) (Mothers against DPP homolog 3) (SMAD family member 3) (SMAD 3) (Smad3)	0.695	0.0447964	0.806	FALSE
A0A0G2K9T9	Stat2	Signal transducer and activator of transcription	0.694	0.00338022	0.456	FALSE
C6K2K4	Neto2	Neuropilin and tolloid-like protein 2 (Brain-specific transmembrane protein containing 2 CUB and 1 LDL-receptor class A domains protein 2)	0.694	0.182742	0.902	FALSE
Q562C9	Adi1	Acireductone dioxygenase (Acireductone dioxygenase (Fe(2+)-requiring)) (ARD') (Fe-ARD) (EC 1.13.11.54) (Acireductone dioxygenase (Ni(2+)-requiring)) (ARD) (Ni-ARD) (EC 1.13.11.53) (Androgen-responsive ARD-like protein 1) (Membrane-type 1 matrix metalloproteinase cytoplasmic tail-binding protein 1) (MTCBP-1)	0.694	0.247777	0.915	FALSE
Q71TY3	Rps27	40S ribosomal protein S27	0.694	0.0184494	0.708	FALSE
A0A8I6G5W4	Snrnp70	U1 small nuclear ribonucleoprotein 70 kDa	0.693	0.000136187	0.0958	FALSE
D4A9G3	Tnfaip8	TNF alpha-induced protein 8 (Tumor necrosis factor, alpha-induced protein 8 (Predicted), isoform CRA_a)	0.692	0.0281621	0.759	FALSE
Q63688	Cyp7b1	25-hydroxycholesterol 7-alpha-hydroxylase (EC 1.14.14.29) (Cytochrome P450 7B1) (Hippocampal transcript 1 protein) (HCT-1) (Oxysterol 7-alpha-hydroxylase)	0.692	0.0532733	0.821	FALSE
A0A8I6G204	Dock10	Dedicator of cytokinesis 10	0.691	0.143476	0.889	FALSE
F7EWC1	Vasp	Vasodilator-stimulated phosphoprotein	0.691	0.0249844	0.745	FALSE
P85118	Nat8f2	N-acetyltransferase family 8 member 2 (EC 2.3.1.-) (Camello-like protein 2) (N-acetyltransferase-like protein CML2)	0.691	0.0977555	0.866	FALSE
A0A8I6ABJ9	Ythdf2	YTH N(6)-methyladenosine RNA binding protein 2	0.69	0.0674091	0.84	FALSE
G3V8U3	Dpf2	Double PHD fingers 2	0.69	0.049605	0.815	FALSE
P54283	Cacnb1	Voltage-dependent L-type calcium channel subunit beta-1 (CAB1) (Calcium channel voltage-dependent subunit beta 1)	0.69	0.188474	0.903	FALSE
A0A8I6AJQ8	Cdc34	Cell division cycle 34, ubiqiutin conjugating enzyme	0.689	0.100493	0.868	FALSE
Q4QR75	Exosc9	Exosome complex component RRP45 (Exosome component 9)	0.688	0.0360982	0.785	FALSE
D3ZB91	Elac1	ElaC homolog 1 (E. coli) (Predicted), isoform CRA_b (ElaC ribonuclease Z 1)	0.687	0.0241431	0.741	FALSE
A0A0G2K8V0	Ptprm	Protein-tyrosine-phosphatase (EC 3.1.3.48)	0.686	0.0112224	0.638	FALSE
Q3B8Q2	Eif4a3	Eukaryotic initiation factor 4A-III (eIF-4A-III) (eIF4A-III) (EC 3.6.4.13) (ATP-dependent RNA helicase DDX48) (ATP-dependent RNA helicase eIF4A-3) (DEAD box protein 48) (Eukaryotic translation initiation factor 4A isoform 3) [Cleaved into: Eukaryotic initiation factor 4A-III, N-terminally processed]	0.686	0.000246663	0.134	FALSE
P06760	Gusb	Beta-glucuronidase (EC 3.2.1.31)	0.685	0.00116015	0.305	FALSE
P17078	Rpl35	60S ribosomal protein L35	0.685	0.00125788	0.315	FALSE
P62268	Rps23	40S ribosomal protein S23	0.685	0.023942	0.74	FALSE
A0A0G2K865	Tpd52	Tumor protein D52	0.684	0.348564	0.929	FALSE
G3V817	Xrcc5	X-ray repair cross-complementing protein 5 (EC 3.6.4.-)	0.684	0.00146308	0.335	FALSE
D4A7U6	Lsm3	U6 snRNA-associated Sm-like protein LSm3	0.683	0.0694449	0.843	FALSE
D3ZCL3	Snrpc	U1 small nuclear ribonucleoprotein C (U1 snRNP C) (U1-C) (U1C)	0.681	0.0295113	0.764	FALSE
A0A8I6AQ21	Commd4	COMM domain containing 4	0.68	0.113648	0.876	FALSE
F7EPZ4	Dis3	DIS3 homolog, exosome endoribonuclease and 3'-5' exoribonuclease	0.68	0.0140962	0.672	FALSE
A0A8I5ZVY2	Mrps6	Mitochondrial ribosomal protein S6	0.678	0.0636887	0.836	FALSE
B1H282	Colgalt1	Collagen beta(1-O)galactosyltransferase 1 (Glycosyltransferase 25 domain containing 1) (Glycosyltransferase 25 domain containing 1 (Predicted))	0.678	0.0313104	0.771	FALSE
Q62764	Ybx3	Y-box-binding protein 3 (Cold shock domain-containing protein A) (DNA-binding protein A) (Muscle Y-box protein YB2) (RYB-A) (Y-box-binding protein A)	0.677	0.0550276	0.824	FALSE
Q8K585	Hmga1	High mobility group protein HMG-I/HMG-Y (HMG-I(Y)) (High mobility group AT-hook protein 1) (High mobility group protein A1)	0.677	0.0160069	0.689	FALSE
Q9WTT7	Bzw2	eIF5-mimic protein 1 (Basic leucine zipper and W2 domain-containing protein 2) (Brain development-related molecule 2)	0.677	0.0914601	0.862	FALSE
G3V6S8	Srsf6	Serine/arginine-rich splicing factor 6 (Pre-mRNA-splicing factor SRP55) (Splicing factor, arginine/serine-rich 6)	0.676	0.00166145	0.354	FALSE
Q9WVR3	Inppl1	Phosphatidylinositol 3,4,5-trisphosphate 5-phosphatase 2 (EC 3.1.3.86) (Inositol polyphosphate phosphatase-like protein 1) (INPPL-1) (SH2 domain-containing inositol 5'-phosphatase 2) (SH2 domain-containing inositol phosphatase 2) (SHIP-2)	0.676	0.00114428	0.303	FALSE
A0A8I6A968	Hlcs	Holocarboxylase synthetase (Similar to homolog of Human holocarboxylase synthetase gene HLCS (Predicted))	0.675	0.104698	0.871	FALSE
D3ZLP9	Sap130	Sin3A-associated protein 130	0.675	0.0315726	0.771	FALSE
D4AAD6	Neto1	Neuropilin and tolloid-like 1 (Similar to Neuropilin-and tolloid-like protein 1 (Predicted))	0.674	0.0661386	0.839	FALSE
Q1HAQ0	Lpcat1	Lysophosphatidylcholine acyltransferase 1 (LPC acyltransferase 1) (LPCAT-1) (LysoPC acyltransferase 1) (EC 2.3.1.23) (1-acylglycerol-3-phosphate O-acyltransferase) (EC 2.3.1.51) (1-acylglycerophosphocholine O-acyltransferase) (1-alkenylglycerophosphocholine O-acyltransferase) (EC 2.3.1.25) (1-alkylglycerophosphocholine O-acetyltransferase) (EC 2.3.1.67) (Acetyl-CoA:lyso-platelet-activating factor…	0.674	0.172663	0.899	FALSE
F7F888	Mta2	Metastasis associated 1 family, member 2	0.673	0.00117079	0.306	FALSE
A0A8I6ALQ2	Krr1	KRR1 small subunit processome component (KRR-R motif-containing protein 1)	0.672	0.0246042	0.744	FALSE
P17136	Snrpb	Small nuclear ribonucleoprotein-associated protein B (snRNP-B) (snRPB) (SM11) (Sm protein B) (Sm-B) (SmB)	0.672	0.00129779	0.319	FALSE
A1L1J9	Lmf2	Lipase maturation factor 2	0.671	0.00800845	0.585	FALSE
D4A4R1	Eml3	EMAP-like 3 (RCG48622, isoform CRA_a)	0.671	0.00538963	0.518	FALSE
Q63009	Prmt1	Protein arginine N-methyltransferase 1 (EC 2.1.1.319) (Histone-arginine N-methyltransferase PRMT1)	0.671	0.000606234	0.22	FALSE
F7FPK8	Lman2	Lectin, mannose-binding 2	0.67	0.137053	0.887	FALSE
M0RBB1	Alyref	Aly/REF export factor (RCG32827, isoform CRA_b)	0.67	0.00810424	0.587	FALSE
Q63945	Set	Protein SET (Liver regeneration-related protein LRRGR00002) (Phosphatase 2A inhibitor I2PP2A) (I-2PP2A) (Template-activating factor I) (TAF-I)	0.67	0.00211798	0.39	FALSE
P85125	Cavin1	Caveolae-associated protein 1 (Cavin-1) (Polymerase I and transcript release factor) (cav-p60)	0.668	3.41874e-05	0.0349	FALSE
A0A0G2JV16	Dock11	Dedicator of cytokinesis 11	0.668	0.0107952	0.632	FALSE
Q63801	Taf6	Transcription initiation factor TFIID subunit 6 (Transcription initiation factor TFIID 70 kDa subunit) (TAF(II)70) (TAFII70) (Transcription initiation factor TFIID 80 kDa subunit) (TAF(II)80) (TAFII-80) (TAFII80) (p80)	0.668	0.00879408	0.6	FALSE
O08629	Trim28	Transcription intermediary factor 1-beta (TIF1-beta) (E3 SUMO-protein ligase TRIM28) (EC 2.3.2.27) (KRAB-associated protein 1) (Nuclear corepressor KAP-1) (RING-type E3 ubiquitin transferase TIF1-beta) (Tripartite motif-containing protein 28)	0.667	0.000306212	0.151	FALSE
P61169	Drd2	D(2) dopamine receptor (Dopamine D2 receptor)	0.667	0.0350922	0.782	FALSE
P04644	Rps17	40S ribosomal protein S17	0.666	0.0332155	0.777	FALSE
Q9Z336	Dynlt1	Dynein light chain Tctex-type 1 (Activator of G-protein signaling 2) (AGS2) (T-complex testis-specific protein 1 homolog)	0.666	0.0211119	0.725	FALSE
A0A8I5ZRQ9	Akt1s1	AKT1 substrate 1	0.665	0.143612	0.889	FALSE
G3V752	Nat10	RNA cytidine acetyltransferase (EC 2.3.1.-) (18S rRNA cytosine acetyltransferase) (N-acetyltransferase 10)	0.665	0.00405776	0.481	FALSE
P97588	Smad1	Mothers against decapentaplegic homolog 1 (MAD homolog 1) (Mothers against DPP homolog 1) (SMAD family member 1) (SMAD 1) (Smad1)	0.665	0.0415806	0.799	FALSE
Q66H43	Borcs6	BLOC-1-related complex subunit 6	0.665	0.132647	0.885	FALSE
A0A8I5Y7C8	Sytl2	Synaptotagmin-like 2	0.664	0.0719407	0.845	FALSE
A0A8I6AWA3	Snx11	Sorting nexin 11	0.664	0.12403	0.881	FALSE
D3ZDZ1	Apbb1ip	Amyloid beta precursor protein-binding family B member 1-interacting protein	0.664	0.12634	0.882	FALSE
P97531	Trip10	Cdc42-interacting protein 4 (Salt tolerant protein) (Thyroid receptor-interacting protein 10) (TR-interacting protein 10) (TRIP-10)	0.664	0.0142562	0.673	FALSE
P07154	Ctsl	Procathepsin L (EC 3.4.22.15) (Cathepsin L1) (Cyclic protein 2) (CP-2) (Major excreted protein) (MEP) [Cleaved into: Cathepsin L; Cathepsin L heavy chain; Cathepsin L light chain]	0.663	0.0394028	0.794	FALSE
A0A0G2JXJ7	Esyt1	Extended synaptotagmin-1 (Membrane bound C2 domain containing protein)	0.661	0.030901	0.769	FALSE
A0A8I6B288	Nab2	Ngfi-A binding protein 2 (Ngfi-A binding protein 2, isoform CRA_a)	0.661	0.0315486	0.771	FALSE
D4AAZ8	Irf2bp1	Interferon regulatory factor 2 binding protein 1 (Predicted) (Interferon regulatory factor 2-binding protein 1)	0.661	8.48002e-05	0.0704	FALSE
Q27W01	Rbm8a	RNA-binding protein 8A (RNA-binding motif protein 8A) (Ribonucleoprotein RBM8A)	0.661	0.000445535	0.186	FALSE
D4AA77	Plxnd1	Plexin D1	0.66	0.196553	0.905	FALSE
F1LMR7	Dpp6	Dipeptidyl aminopeptidase-like protein 6	0.658	0.122013	0.88	FALSE
G3V7W1	Pdcd6	Programmed cell death protein 6 (Apoptosis-linked gene 2 protein homolog) (ALG-2)	0.658	0.0425969	0.801	FALSE
P04041	Gpx1	Glutathione peroxidase 1 (GPx-1) (GSHPx-1) (EC 1.11.1.9) (Cellular glutathione peroxidase)	0.657	0.000349975	0.163	FALSE
Q3T1L0	Aldh16a1	Aldehyde dehydrogenase family 16 member A1	0.656	0.00126003	0.316	FALSE
A0A8I6A8I7	Eif1ax	Eukaryotic translation initiation factor 4C	0.655	0.0859113	0.858	FALSE
D3ZWH2	Jph3	Junctophilin	0.655	0.103803	0.87	FALSE
M0R868	Chst2	Sulfotransferase (EC 2.8.2.-)	0.655	0.0577665	0.828	FALSE
O70199	Ugdh	UDP-glucose 6-dehydrogenase (UDP-Glc dehydrogenase) (UDP-GlcDH) (UDPGDH) (EC 1.1.1.22)	0.655	0.0360674	0.785	FALSE
Q6RFY2	Phactr3	Phosphatase and actin regulator 3 (Scaffold-associated PP1-inhibiting protein) (Scapinin)	0.655	0.111228	0.875	FALSE
A0A0G2JVX9	Arpp21	cAMP-regulated phosphoprotein 21	0.654	0.0547244	0.824	FALSE
A0A8I6GIH3	Pigt	Phosphatidylinositol glycan anchor biosynthesis, class T	0.653	0.0554345	0.825	FALSE
P82458	Mid1	E3 ubiquitin-protein ligase Midline-1 (EC 2.3.2.27) (RING finger protein Midline-1) (RING-type E3 ubiquitin transferase Midline-1) (Tripartite motif-containing protein 18)	0.653	0.0454813	0.807	FALSE
D4A9Z2	Top3b	DNA topoisomerase (EC 5.6.2.1)	0.652	0.0163754	0.692	FALSE
G3V6K6	Egfr	Receptor protein-tyrosine kinase (EC 2.7.10.1)	0.652	0.0251814	0.746	FALSE
A0A8I5XVS2	Mrc1	Mannose receptor, C type 1	0.651	0.179642	0.901	FALSE
A0A8I5Y226	Tatdn1	TatD DNase domain containing 1	0.651	0.0469096	0.81	FALSE
D3ZE15	Ndufa13	NADH dehydrogenase [ubiquinone] 1 alpha subcomplex subunit 13	0.651	0.139593	0.888	FALSE
G3V9R8	Hnrnpc	Heterogeneous nuclear ribonucleoprotein C (hnRNP C) (hnRNP core protein C)	0.651	0.0040806	0.482	FALSE
Q2M2R8	Pex5	Peroxisomal targeting signal 1 receptor (PTS1 receptor) (PTS1R) (PTS1-BP) (Peroxin-5) (Peroxisomal C-terminal targeting signal import receptor) (Peroxisome receptor 1)	0.65	0.0433798	0.803	FALSE
Q4FZS9	Polr3d	Polymerase (RNA) III (DNA directed) polypeptide D (Polymerase (RNA) III (DNA directed) polypeptide D, 44kDa) (RNA polymerase III subunit D)	0.65	0.100239	0.868	FALSE
A0A8I5ZN47	Mtrex	Mtr4 exosome RNA helicase (Similar to RIKEN cDNA 2610528A15)	0.649	0.00161901	0.35	FALSE
Q66HF2	Tm9sf1	Transmembrane 9 superfamily member 1	0.649	0.0490057	0.814	FALSE
Q6AYC4	Capg	Macrophage-capping protein (Actin regulatory protein CAP-G)	0.649	0.0116988	0.644	FALSE
Q9Z1M9	Smc1a	Structural maintenance of chromosomes protein 1A (SMC protein 1A) (SMC-1A)	0.649	0.000255322	0.136	FALSE
Q6P742	Plp2	Proteolipid protein 2	0.648	0.0511162	0.818	FALSE
D3ZKI9	Nop9	NOP9 nucleolar protein (Similar to chromosome 14 open reading frame 21 (Predicted))	0.647	0.0734144	0.847	FALSE
P62907	Rpl10a	60S ribosomal protein L10a	0.646	0.0262789	0.751	FALSE
P05371	Clu	Clusterin (Dimeric acid glycoprotein) (DAG) (Sulfated glycoprotein 2) (SGP-2) (Testosterone repressed prostate message 2) (TRPM-2) [Cleaved into: Clusterin beta chain; Clusterin alpha chain]	0.645	4.08546e-05	0.0407	FALSE
G3V7I5	Aldh1b1	Aldehyde dehydrogenase X, mitochondrial (RCG55098)	0.645	0.329619	0.927	FALSE
Q5U317	Fip1l1	Pre-mRNA 3'-end-processing factor FIP1 (FIP1-like 1 protein)	0.645	0.148704	0.891	FALSE
A0A0G2JX92	Sh3pxd2a	SH3 and PX domains 2A	0.644	0.028936	0.762	FALSE
A0A8I5ZN92	Actn2	Actinin alpha 2	0.643	0.209766	0.908	FALSE
A0A8I6A789	Ptprd	Protein-tyrosine-phosphatase (EC 3.1.3.48)	0.643	0.100416	0.868	FALSE
F1MA97	Thsd7a	Thrombospondin type 1 domain-containing 7A	0.643	0.169278	0.898	FALSE
P52591	Pom121	Nuclear envelope pore membrane protein POM 121 (Nucleoporin Nup121) (Pore membrane protein of 121 kDa) (p145)	0.643	0.0187326	0.71	FALSE
A0A096MK60	Slfn5	Schlafen family member 5	0.642	0.0682891	0.841	FALSE
F1M8D7	Ints1	Integrator complex subunit 1	0.642	0.00938163	0.61	FALSE
Q7TPJ0	Ssr1	Translocon-associated protein subunit alpha (TRAP-alpha) (Liver regeneration-related protein LRRG137) (Signal sequence receptor subunit alpha) (SSR-alpha)	0.642	0.00198629	0.38	FALSE
A0A0G2JVA2	Hnrnph3	Heterogeneous nuclear ribonucleoprotein H3 (Heterogeneous nuclear ribonucleoprotein H3 (2H9) (Predicted), isoform CRA_a)	0.641	0.00170262	0.357	FALSE
Q5BKC9	Ngef	Ephexin-1 (Eph-interacting exchange protein) (Neuronal guanine nucleotide exchange factor)	0.641	0.0417263	0.799	FALSE
A0A8I6A858	Lamtor4	Ragulator complex protein LAMTOR4 (Late endosomal/lysosomal adaptor and MAPK and MTOR activator 4)	0.64	0.362964	0.93	FALSE
F7FJ48	Fbxl12	F-box and leucine-rich repeat protein 12 (F-box and leucine-rich repeat protein 12, isoform CRA_c)	0.639	0.255957	0.917	FALSE
P16067	Npr2	Atrial natriuretic peptide receptor 2 (EC 4.6.1.2) (Atrial natriuretic peptide receptor type B) (ANP-B) (ANPR-B) (NPR-B) (Guanylate cyclase B) (GC-B)	0.638	0.162318	0.896	FALSE
P21531	Rpl3	60S ribosomal protein L3 (L4)	0.638	0.0121556	0.65	FALSE
Q6AXY7	Prpf38b	Pre-mRNA-splicing factor 38B	0.638	0.11724	0.878	FALSE
P15384	Kcna3	Potassium voltage-gated channel subfamily A member 3 (RCK3) (RGK5) (Voltage-gated potassium channel subunit Kv1.3) (Voltage-gated potassium channel subunit Kv3)	0.637	0.122639	0.88	FALSE
B5D5N9	Slc7a2	Cationic amino acid transporter 2 (CAT-2) (CAT2) (Low affinity cationic amino acid transporter 2) (Solute carrier family 7 member 2)	0.636	0.0447435	0.806	FALSE
P62246	Rps15a	40S ribosomal protein S15a	0.636	0.00973471	0.616	FALSE
Q6IN36	Wipf1	WAS/WASL-interacting protein family member 1 (Wiskott-Aldrich syndrome protein-interacting protein) (WASP-interacting protein)	0.636	0.0126001	0.655	FALSE
A0A0G2JWN4	RGD1560854	Similar to FLJ41131 protein	0.635	0.0545771	0.823	FALSE
Q712U5	Arpp19	cAMP-regulated phosphoprotein 19 (ARPP-19)	0.635	0.122853	0.88	FALSE
D3ZUC2	Mov10	RNA helicase (EC 3.6.4.13)	0.634	0.0940849	0.864	FALSE
A0A8I5ZR44	Snrpd2	Small nuclear ribonucleoprotein Sm D2 (Sm-D2) (snRNP core protein D2)	0.633	0.000450601	0.187	FALSE
A0A8I6A4J4	Tmem178b	Transmembrane protein 178B	0.633	0.20898	0.908	FALSE
A0A0G2JSK5	Itgb1	Integrin beta	0.632	0.05484	0.824	FALSE
A0A0G2JZ95	Hmgb3	High mobility group protein B1	0.632	0.047876	0.812	FALSE
A0A0G2K2I7	Serpine2	Glia-derived nexin (Serine (Or cysteine) proteinase inhibitor, clade E, member 2, isoform CRA_a)	0.632	0.200472	0.906	FALSE
F1LNJ1	Lrrk2	Non-specific serine/threonine protein kinase (EC 2.7.11.1)	0.632	0.0868309	0.859	FALSE
B1WC68	Hdac8	Histone deacetylase 8 (HD8) (EC 3.5.1.98) (Protein deacetylase HDAC8) (EC 3.5.1.-) (Protein decrotonylase HDAC8) (EC 3.5.1.-)	0.631	0.0804875	0.853	FALSE
O35826	Gne	Bifunctional UDP-N-acetylglucosamine 2-epimerase/N-acetylmannosamine kinase (UDP-GlcNAc-2-epimerase/ManAc kinase) [Includes: UDP-N-acetylglucosamine 2-epimerase (hydrolyzing) (EC 3.2.1.183) (UDP-GlcNAc-2-epimerase) (Uridine diphosphate-N-acetylglucosamine-2-epimerase); N-acetylmannosamine kinase (EC 2.7.1.60) (ManAc kinase)]	0.631	0.0371902	0.788	FALSE
Q5XJW2	Gadd45gip1	Growth arrest and DNA damage-inducible proteins-interacting protein 1 (39S ribosomal protein L59, mitochondrial) (MRP-L59)	0.631	0.171447	0.898	FALSE
A0A8I6A1C6	Dnm2	Dynamin GTPase (EC 3.6.5.5)	0.63	0.120738	0.879	FALSE
A0A8I6A8Z7	Calu	Calumenin	0.63	0.0377481	0.79	FALSE
A6ZIQ8	Tmem38a	Trimeric intracellular cation channel type A (TRIC-A) (TRICA) (27 kDa sarcoplasmic reticulum protein) (SPR-27) (Transmembrane protein 38A)	0.629	0.0679867	0.841	FALSE
B2RZB3	Eva1b	Eva-1 homolog B (Fam176b protein)	0.629	0.128973	0.883	FALSE
A0A0G2JTM1	AABR07040412.1	Diaphanous-related formin 2	0.628	0.088433	0.86	FALSE
A0A8I6GKM0	Ilf2	Interleukin enhancer-binding factor 2	0.628	0.259632	0.917	FALSE
G3V943	Dnaaf5	Dynein, axonemal, assembly factor 5 (RCG42527)	0.628	0.235028	0.913	FALSE
A0A8I6A9F9	Tcof1	Treacle ribosome biogenesis factor 1	0.627	0.141748	0.888	FALSE
D4ADH5	Kctd21	Potassium channel tetramerization domain-containing 21 (RCG39794)	0.627	0.14191	0.889	FALSE
O88387	Fgd4	FYVE, RhoGEF and PH domain-containing protein 4 (Actin filament-binding protein frabin) (FGD1-related F-actin-binding protein)	0.627	0.0186609	0.71	FALSE
Q5PQL4	Clp1	Polyribonucleotide 5'-hydroxyl-kinase Clp1 (EC 2.7.1.78) (Polyadenylation factor Clp1) (Polynucleotide kinase Clp1) (Pre-mRNA cleavage complex II protein Clp1)	0.627	0.0034504	0.459	FALSE
A0A8I6G2H8	LOC100360368	Hypothetical LOC100360368	0.626	0.459515	0.938	FALSE
Q6MGD0	Cuta	Protein CutA (Brain acetylcholinesterase putative membrane anchor)	0.626	0.0581443	0.829	FALSE
A0A8I6GL66	Exosc5	Exosome component 5	0.625	0.121086	0.88	FALSE
P29457	Serpinh1	Serpin H1 (47 kDa heat shock protein) (Collagen-binding protein) (Colligin) (GP46)	0.625	0.034461	0.781	FALSE
A0A0U1RRP3	Upf3b	UPF3 regulator of nonsense transcripts homolog B (Yeast) (Predicted) (UPF3B, regulator of nonsense mediated mRNA decay)	0.624	0.0632551	0.835	FALSE
A0A8I6AFY4	Nfib	Nuclear factor 1	0.624	0.0344261	0.78	FALSE
D4A3G2	Cdk11b	Cyclin-dependent kinase 11B	0.624	0.110085	0.874	FALSE
P47816	Pdcd2	Programmed cell death protein 2 (Zinc finger protein Rp-8)	0.624	0.0685937	0.842	FALSE
Q4KM92	Pus1	Pseudouridylate synthase 1 homolog (EC 5.4.99.-) (tRNA pseudouridine synthase 1) (EC 5.4.99.12) (tRNA pseudouridine(38-40) synthase) (tRNA pseudouridylate synthase I) (tRNA-uridine isomerase I)	0.624	0.0669489	0.84	FALSE
A0A140TAH0	Cttn	Src substrate cortactin	0.623	0.0898117	0.861	FALSE
B1WBV4	Plekhf2	Pleckstrin homology and FYVE domain-containing 2 (Pleckstrin homology domain containing, family F (With FYVE domain) member 2) (Pleckstrin homology domain containing, family F (With FYVE domain) member 2 (Predicted))	0.623	0.20344	0.907	FALSE
P03994	Hapln1	Hyaluronan and proteoglycan link protein 1 (Cartilage-linking protein 1) (Cartilage-link protein) (Proteoglycan link protein)	0.623	0.0308388	0.769	FALSE
Q7TP98	Ilf2	Interleukin enhancer-binding factor 2 (Liver regeneration-related protein LRRG031)	0.621	0.000389696	0.173	FALSE
A0A0G2K3H5	Sin3a	SIN3 transcription regulator family member A	0.62	0.0293029	0.763	FALSE
A0A8I6AWJ7	Agbl4	BEN domain containing 5	0.62	0.226792	0.911	FALSE
D4A7A8	Rab7b	Rab7b, member RAS oncogene family (Similar to RAB7-like protein (Predicted), isoform CRA_b)	0.62	0.106938	0.872	FALSE
D4ADT3	Wapl	WAPL cohesin release factor	0.62	0.000285696	0.145	FALSE
P62024	Phactr1	Phosphatase and actin regulator 1	0.62	0.127292	0.882	FALSE
Q5U1Y0	Tmem192	Transmembrane protein 192	0.62	0.00201964	0.383	FALSE
P62275	Rps29	40S ribosomal protein S29	0.619	0.373245	0.931	FALSE
P84100	Rpl19	60S ribosomal protein L19	0.619	0.00166107	0.354	FALSE
Q642C0	Dnajc8	DnaJ homolog subfamily C member 8	0.619	0.00564808	0.526	FALSE
A0A8I6AKI1	Dhrs11	Dehydrogenase/reductase 11	0.618	0.104502	0.871	FALSE
Q5XHY1	Carmil3	Capping protein, Arp2/3 and myosin-I linker protein 3 (Capping protein regulator and myosin 1 linker protein 3) (Leucine-rich repeat-containing protein 16B)	0.618	0.274322	0.919	FALSE
Q71UF4	Rbbp7	Histone-binding protein RBBP7 (Nucleosome-remodeling factor subunit RBAP46) (Retinoblastoma-binding protein 7) (RBBP-7)	0.618	0.00690464	0.56	FALSE
P70584	Acadsb	Short/branched chain specific acyl-CoA dehydrogenase, mitochondrial (SBCAD) (EC 1.3.8.5) (2-methyl branched chain acyl-CoA dehydrogenase) (2-MEBCAD) (2-methylbutyryl-coenzyme A dehydrogenase) (2-methylbutyryl-CoA dehydrogenase)	0.617	0.0738394	0.847	FALSE
F1LRC6	Nup188	Nucleoporin 188	0.616	0.0273494	0.756	FALSE
Q8K3P4	Msi1	RNA-binding protein Musashi homolog 1 (Musashi-1)	0.616	0.0674574	0.84	FALSE
A0A8I5ZU90	Arpc3	Actin-related protein 2/3 complex subunit 3	0.615	0.0368957	0.787	FALSE
P63255	Crip1	Cysteine-rich protein 1 (CRP-1) (Cysteine-rich intestinal protein) (CRIP)	0.615	0.0307211	0.769	FALSE
D4AAT4	Snrpf	Sm protein F	0.614	0.000129841	0.093	FALSE
F7FIQ4	Dnajc9	DnaJ heat shock protein family (Hsp40) member C9	0.614	0.0358448	0.785	FALSE
Q5XIC4	Spg21	Maspardin (Spastic paraplegia 21 autosomal recessive Mast syndrome protein homolog)	0.614	0.0408681	0.797	FALSE
Q6P7B6	Efnb1	Ephrin B1, isoform CRA_a (Ephrin-B1)	0.614	0.220122	0.91	FALSE
Q6XLI7	Rbm12	RCG37481, isoform CRA_a (RNA-binding motif protein 12) (Swan)	0.614	0.0001465	0.1	FALSE
A0A8I5ZUB2	Oscp1	Protein OSCP1	0.613	0.00156529	0.345	FALSE
A0A8I6AE22	Sdf2	Stromal cell derived factor 2	0.613	0.0847892	0.857	FALSE
P18665	Mrpl3	39S ribosomal protein L3, mitochondrial (L3mt) (MRP-L3)	0.613	0.284905	0.921	FALSE
D3ZAR1	Ldlrap1	Low density lipoprotein receptor adapter protein 1 (Autosomal recessive hypercholesterolemia protein homolog)	0.612	0.0165096	0.694	FALSE
P08104	Scn3a	Sodium channel protein type 3 subunit alpha (Sodium channel protein brain III subunit alpha) (Sodium channel protein type III subunit alpha) (Voltage-gated sodium channel subtype III) (Voltage-gated sodium channel subunit alpha Nav1.3)	0.611	0.0572871	0.827	FALSE
P42533	F3	Tissue factor (TF) (Coagulation factor III) (CD antigen CD142)	0.611	0.0219492	0.73	FALSE
A0A0G2K2F6	LOC680996	40S ribosomal protein S15a	0.61	0.00980975	0.618	FALSE
D3ZHA1	B4gat1	Beta-1,4-glucuronyltransferase 1 (I-beta-1,3-N-acetylglucosaminyltransferase) (N-acetyllactosaminide beta-1,3-N-acetylglucosaminyltransferase) (Poly-N-acetyllactosamine extension enzyme) (UDP-GlcNAc:betaGal beta-1,3-N-acetylglucosaminyltransferase 1)	0.61	0.0200961	0.719	FALSE
F7FJT3	Rad23a	UV excision repair protein RAD23	0.61	0.00286919	0.433	FALSE
A0A0G2JYV0	Brd4	Bromodomain-containing 4	0.609	0.0545597	0.823	FALSE
A0A8I5YBQ9	Prkaca	cAMP-dependent protein kinase (EC 2.7.11.11)	0.609	0.32033	0.925	FALSE
Q5XI43	Mxra8	Matrix remodeling-associated protein 8 (Limitrin)	0.609	0.0145061	0.676	FALSE
A0A8I5ZT87	Mycbp	Myc binding protein (RCG31143)	0.608	0.0692223	0.842	FALSE
P02650	Apoe	Apolipoprotein E (Apo-E)	0.608	0.00165371	0.353	FALSE
P61354	Rpl27	60S ribosomal protein L27	0.608	0.154955	0.893	FALSE
Q6P752	Tor1aip2	Torsin-1A-interacting protein 2	0.608	0.0166954	0.695	FALSE
P97689	Slc14a1	Urea transporter 1 (Solute carrier family 14 member 1) (Urea transporter B) (UT-B) (Urea transporter, erythrocyte)	0.607	0.0260182	0.75	FALSE
Q6AY63	Nudt5	ADP-sugar pyrophosphatase (EC 3.6.1.13) (8-oxo-dGDP phosphatase) (EC 3.6.1.58) (Nuclear ATP-synthesis protein NUDIX5) (EC 2.7.7.96) (Nucleoside diphosphate-linked moiety X motif 5) (Nudix motif 5)	0.607	0.00816085	0.588	FALSE
Q9JL55	Gde1	Glycerophosphodiester phosphodiesterase 1 (Glycerophosphoinositol glycerophosphodiesterase GDE1) (EC 3.1.4.44) (Lysophospholipase D GDE1) (EC 3.1.4.-) (Membrane-interacting protein of RGS16)	0.607	0.113568	0.876	FALSE
A0A8I5ZP60	Snw1	SNW domain-containing protein 1	0.605	0.00194016	0.377	FALSE
A0A8J8XR86	Nelfe	Negative elongation factor E	0.605	0.0523638	0.82	FALSE
P14173	Ddc	Aromatic-L-amino-acid decarboxylase (AADC) (EC 4.1.1.28) (DOPA decarboxylase) (DDC)	0.605	0.375862	0.931	FALSE
A0A8I6G9P7	Rps6ka3	Non-specific serine/threonine protein kinase (EC 2.7.11.1)	0.603	0.00836506	0.592	FALSE
D3ZJC3	Tmc7	Transmembrane channel-like protein	0.603	0.428706	0.936	FALSE
A0A0G2K4J8	Rimbp2	RIMS-binding protein 2	0.602	0.255224	0.917	FALSE
F1M4W7	Cstf3	Cleavage stimulation factor subunit 3 (Cleavage stimulation factor, 3' pre-RNA, subunit 3 (Predicted), isoform CRA_a)	0.602	0.000134483	0.095	FALSE
P55770	Snu13	NHP2-like protein 1 (High mobility group-like nuclear protein 2 homolog 1) (OTK27) (U4/U6.U5 small nuclear ribonucleoprotein SNU13) (U4/U6.U5 tri-snRNP 15.5 kDa protein) [Cleaved into: NHP2-like protein 1, N-terminally processed]	0.602	0.00697732	0.562	FALSE
Q5PQP4	Cdc42ep2	Cdc42 effector protein 2 (Binder of Rho GTPases 1)	0.602	0.190134	0.903	FALSE
Q5XIB5	Ccdc86	Coiled-coil domain-containing protein 86 (Cytokine-induced protein with coiled-coil domain)	0.601	0.0741309	0.847	FALSE
A0A8I5YCP1	Stom	Stomatin	0.6	0.0340963	0.779	FALSE
P11250	Rpl34	60S ribosomal protein L34	0.6	0.0042216	0.486	FALSE
P70496	Pld1	Phospholipase D1 (PLD 1) (rPLD1) (EC 3.1.4.4) (Choline phosphatase 1) (Phosphatidylcholine-hydrolyzing phospholipase D1)	0.6	0.0213716	0.727	FALSE
Q3T1J9	Mob1a	MOB kinase activator 1A (Mob1 homolog 1B) (Mps one binder kinase activator-like 1B)	0.6	0.0051281	0.511	FALSE
A0A0G2JTB5	Ablim2	Actin-binding LIM protein 2	0.599	0.165348	0.897	FALSE
A0A0G2K126	Krt86	Keratin 86	0.598	0.0628808	0.835	FALSE
D3ZTR1	Mrps17	Mitochondrial ribosomal protein S17 (RCG21895, isoform CRA_a)	0.598	0.230869	0.912	FALSE
F7EM85	Fbxo22	F-box protein 22 (RCG58340, isoform CRA_a)	0.597	0.0900474	0.861	FALSE
F7FG85	Man2b1	Alpha-mannosidase (EC 3.2.1.-)	0.597	0.0280561	0.759	FALSE
A0A8I6AK18	Akap5	A kinase (PRKA) anchor protein 5 (A-kinase anchor protein 5)	0.596	0.215683	0.909	FALSE
A0A8I6AEA1	Sorcs1	Sortilin-related VPS10 domain containing receptor 1	0.595	0.110474	0.874	FALSE
D3ZF42	Senp7	Sentrin-specific protease 7 (EC 3.4.22.-) (SUMO-1-specific protease 2) (Sentrin/SUMO-specific protease SENP7)	0.595	0.133799	0.885	FALSE
P62083	Rps7	40S ribosomal protein S7 (S8)	0.595	0.0279975	0.758	FALSE
A0A8I5ZMR4	Lsm7	LSM7 homolog, U6 small nuclear RNA and mRNA degradation associated (LSM7 homolog, U6 small nuclear RNA associated (S. cerevisiae) (Predicted), isoform CRA_e)	0.593	0.120603	0.879	FALSE
D3ZT16	Map6d1	MAP6 domain-containing 1 (Uncharacterized protein RGD1560102_predicted)	0.593	0.0175836	0.702	FALSE
E9PT66	Sf3b3	Splicing factor 3b, subunit 3	0.593	0.000201488	0.121	FALSE
P70581	Nup58	Nucleoporin p58/p45 (58 kDa nucleoporin) (Nucleoporin-like protein 1)	0.593	0.0127692	0.657	FALSE
Q6P6S4	Sil1	Nucleotide exchange factor SIL1	0.593	0.0558227	0.825	FALSE
Q9EPX0	Hspb8	Heat shock protein beta-8 (HspB8) (Alpha-crystallin C chain) (Small stress protein-like protein HSP22)	0.593	0.0612376	0.833	FALSE
A0A8I5YBJ1	Khdrbs3	KH domain-containing, RNA-binding, signal transduction-associated protein 3	0.592	0.0372283	0.788	FALSE
Q4KLI7	Sf3a3	Splicing factor 3a, subunit 3	0.592	0.000318685	0.155	FALSE
Q5PQP2	Ebag9	Receptor-binding cancer antigen expressed on SiSo cells (Estrogen receptor-binding fragment-associated gene 9 protein)	0.592	0.195389	0.905	FALSE
Q9Z2Z8	Dhcr7	7-dehydrocholesterol reductase (7-DHC reductase) (EC 1.3.1.21) (Sterol Delta(7)-reductase)	0.592	0.274269	0.919	FALSE
B0BMY6	Otulin	Ubiquitinyl hydrolase 1 (EC 3.4.19.12)	0.591	0.101325	0.869	FALSE
P17702	Rpl28	60S ribosomal protein L28	0.591	0.021264	0.726	FALSE
Q01066	Pde1b	Dual specificity calcium/calmodulin-dependent 3',5'-cyclic nucleotide phosphodiesterase 1B (Cam-PDE 1B) (EC 3.1.4.17) (63 kDa Cam-PDE)	0.591	0.382068	0.932	FALSE
Q6JHU9	Crebbp	Histone lysine acetyltransferase CREBBP (EC 2.3.1.48) (Protein-lysine acetyltransferase CREBBP) (EC 2.3.1.-)	0.591	0.0888428	0.86	FALSE
A0A8I6A116	Fyb2	FYN binding protein 2	0.59	0.337731	0.927	FALSE
F1M5Q6	Fbxo21	F-box protein 21	0.59	0.0415534	0.799	FALSE
P04646	Rpl35a	60S ribosomal protein L35a	0.59	0.0082517	0.59	FALSE
Q63530	Pter	Phosphotriesterase-related protein (EC 3.1.-.-) (Parathion hydrolase-related protein) (Resiniferotoxin-binding phosphotriesterase-related protein)	0.59	0.00412405	0.483	FALSE
Q8R2E7	Fadd	FAS-associated death domain protein (FAS-associating death domain-containing protein)	0.59	0.0647422	0.837	FALSE
A0A8I5ZW96	Ormdl1	ORM1-like protein 1	0.589	0.00493119	0.506	FALSE
A0A8I6ABG6	Tln1	Talin 1	0.589	0.000259079	0.137	FALSE
Q5RJM1	Srd5a3	Polyprenol reductase (EC 1.3.1.94) (3-oxo-5-alpha-steroid 4-dehydrogenase 3) (EC 1.3.1.22) (Steroid 5-alpha-reductase 3) (S5AR 3) (SR type 3)	0.589	0.0810671	0.854	FALSE
Q63345	Mog	Myelin-oligodendrocyte glycoprotein	0.588	0.128546	0.883	FALSE
Q66H59	Npl	N-acetylneuraminate lyase (NALase) (EC 4.1.3.3) (N-acetylneuraminate pyruvate-lyase) (N-acetylneuraminic acid aldolase) (Sialate lyase) (Sialate-pyruvate lyase) (Sialic acid aldolase) (Sialic acid lyase)	0.588	0.0653288	0.838	FALSE
Q6TRW4	Pds5b	Sister chromatid cohesion protein PDS5 homolog B (Androgen-induced proliferation inhibitor) (Androgen-induced prostate proliferative shutoff-associated protein AS3)	0.588	0.0555698	0.825	FALSE
A0A0G2K8D1	Mospd2	Motile sperm domain containing 2	0.587	0.0783494	0.851	FALSE
A0A8I5Y7V3	Frg1	FSHD region gene 1	0.587	0.00847132	0.594	FALSE
P62425	Rpl7a	60S ribosomal protein L7a	0.587	0.00450877	0.495	FALSE
Q5M9F5	Dph6	Diphthine--ammonia ligase (EC 6.3.1.14) (ATP-binding domain-containing protein 4) (Diphthamide synthase) (Diphthamide synthetase) (Protein DPH6 homolog)	0.587	0.0466276	0.81	FALSE
A0A8I6A7D1	Rps6ka5	Ribosomal protein S6 kinase (EC 2.7.11.1)	0.586	0.0731812	0.846	FALSE
D4A8G5	Tgfbi	Transforming growth factor-beta-induced protein ig-h3	0.586	0.164972	0.896	FALSE
Q62931	Gosr1	Golgi SNAP receptor complex member 1 (28 kDa Golgi SNARE protein) (28 kDa cis-Golgi SNARE p28) (GOS-28) (GOS28)	0.586	0.00190794	0.374	FALSE
Q63081	Pdia6	Protein disulfide-isomerase A6 (EC 5.3.4.1) (Calcium-binding protein 1) (CaBP1) (Protein disulfide isomerase P5) (Thioredoxin domain-containing protein 7)	0.586	0.00263855	0.421	FALSE
P63155	Crnkl1	Crooked neck-like protein 1 (Crooked neck homolog) (Crooked neck protein)	0.585	0.0103263	0.625	FALSE
Q63787	Pik3r1	Phosphatidylinositol 3-kinase regulatory subunit alpha (PI3-kinase regulatory subunit alpha) (PI3K regulatory subunit alpha) (PtdIns-3-kinase regulatory subunit alpha) (Phosphatidylinositol 3-kinase 85 kDa regulatory subunit alpha) (PI3-kinase subunit p85-alpha) (PtdIns-3-kinase regulatory subunit p85-alpha)	0.583	0.0494154	0.815	FALSE
A0A8I5ZV77	Mrps36	Mitochondrial ribosomal protein S36	0.582	0.0524275	0.82	FALSE
A0A8I6G621	Rasgef1a	RasGEF domain family, member 1A	0.582	0.0907528	0.862	FALSE
D3ZTU7	Ankrd33b	Ankyrin repeat domain 33B	0.581	0.0340519	0.779	FALSE
G3V7B5	Prpsap1	Phosphoribosyl pyrophosphate synthase-associated protein 1 (Phosphoribosyl pyrophosphate synthetase-associated protein 1, isoform CRA_a)	0.581	0.06896	0.842	FALSE
Q5BK13	Tmem199	Transmembrane protein 199	0.581	0.0313976	0.771	FALSE
A0A8I6A3C7	Snx9	Sorting nexin	0.58	0.225992	0.911	FALSE
F1M311	Btbd1	BTB domain-containing 2	0.58	0.141496	0.888	FALSE
Q62733	Tmpo	Lamina-associated polypeptide 2, isoform beta (Thymopoietin isoform beta) (TP beta)	0.58	8.40021e-05	0.07	FALSE
A0A8I5YBH3	Ccdc85c	Coiled-coil domain-containing 85C	0.579	0.0650348	0.837	FALSE
Q8K4S3	Slc45a1	Proton-associated sugar transporter A (PAST-A) (Solute carrier family 45 member 1)	0.579	0.0890515	0.86	FALSE
G3V8C4	Clic4	Chloride intracellular channel protein	0.578	0.364695	0.93	FALSE
Q66HR0	Slc12a9	Solute carrier family 12 member 9 (Cation-chloride cotransporter 6)	0.578	0.000219428	0.126	FALSE
A0A0G2K5N0	Otud7b	Ubiquitinyl hydrolase 1 (EC 3.4.19.12)	0.577	0.0627988	0.835	FALSE
Q499N3	Wdr18	WD repeat-containing protein 18	0.577	0.0333482	0.777	FALSE
G3V7L6	Psmc2	26S proteasome regulatory subunit 7 (26S proteasome AAA-ATPase subunit RPT1) (Proteasome 26S subunit ATPase 2)	0.575	0.0715795	0.845	FALSE
O55004	Rnase4	Ribonuclease 4 (RNase 4) (EC 3.1.27.-) (RL3)	0.575	0.19281	0.904	FALSE
P62966	Crabp1	Cellular retinoic acid-binding protein 1 (Cellular retinoic acid-binding protein I) (CRABP-I)	0.575	0.410483	0.934	FALSE
P62278	Rps13	40S ribosomal protein S13	0.574	0.00390355	0.476	FALSE
A0A0G2JSL8	Adk	Adenosine kinase (AK) (EC 2.7.1.20) (Adenosine 5'-phosphotransferase)	0.573	0.0211699	0.726	FALSE
D4AE98	Exosc8	Ribosomal RNA-processing protein 43	0.573	0.0317902	0.772	FALSE
Q63737	Pdcl	Phosducin-like protein (PHLP)	0.573	0.0847775	0.857	FALSE
Q9WTQ0	Prkcq	Protein kinase C theta type (EC 2.7.11.13) (nPKC-theta)	0.573	0.096713	0.866	FALSE
F1M9B2	Igfbp7	Insulin-like growth factor-binding protein 7	0.572	0.0331274	0.777	FALSE
P50123	Enpep	Glutamyl aminopeptidase (EAP) (EC 3.4.11.7) (Aminopeptidase A) (AP-A) (CD antigen CD249)	0.572	0.172979	0.899	FALSE
P53563	Bcl2l1	Bcl-2-like protein 1 (Bcl2-L-1) (Apoptosis regulator Bcl-X)	0.572	0.217559	0.91	FALSE
Q4FZX5	Msrb2	Methionine-R-sulfoxide reductase B2, mitochondrial (MsrB2) (EC 1.8.4.12) (EC 1.8.4.14)	0.572	0.187963	0.903	FALSE
A0A0G2JUU0	Zmiz1	Zinc finger, MIZ-type containing 2	0.57	0.0992995	0.867	FALSE
D4A997	Htatsf1	HIV TAT specific factor 1 (Predicted) (HIV-1 Tat-specific factor 1)	0.57	0.0928583	0.863	FALSE
Q62666	Slc18a3	Vesicular acetylcholine transporter (VAChT) (rVAT) (Solute carrier family 18 member 3)	0.57	0.297707	0.923	FALSE
B2GV05	Rbm5	RNA-binding protein 5 (RNA-binding motif protein 5)	0.569	0.173259	0.899	FALSE
A0A8I6AE77	Ctc1	CST complex subunit CTC1	0.567	0.121007	0.88	FALSE
A0A8I6AK62	Psip1	PC4 and SFRS1-interacting protein	0.567	0.137618	0.887	FALSE
F7EXM7	Map2k3	Mitogen activated protein kinase kinase 3	0.567	0.0396283	0.794	FALSE
P29314	Rps9	40S ribosomal protein S9	0.567	0.0120359	0.649	FALSE
Q32KJ6	Galns	N-acetylgalactosamine-6-sulfatase (EC 3.1.6.4) (Chondroitinsulfatase) (Chondroitinase) (Galactose-6-sulfate sulfatase) (N-acetylgalactosamine-6-sulfate sulfatase) (GalNAc6S sulfatase)	0.567	0.0187569	0.71	FALSE
Q566R4	Fam89b	Leucine repeat adapter protein 25 (Mammary tumor virus receptor 2)	0.567	0.398699	0.933	FALSE
Q9Z0V5	Prdx4	Peroxiredoxin-4 (EC 1.11.1.24) (Antioxidant enzyme AOE372) (Peroxiredoxin IV) (Prx-IV) (Thioredoxin peroxidase AO372) (Thioredoxin-dependent peroxide reductase A0372) (Thioredoxin-dependent peroxiredoxin 4)	0.567	0.00811852	0.587	FALSE
P58775	Tpm2	Tropomyosin beta chain (Beta-tropomyosin) (Tropomyosin-2)	0.566	0.0139352	0.67	FALSE
Q5HZW3	Asphd2	Aspartate beta-hydroxylase domain-containing protein 2 (EC 1.14.11.-)	0.566	0.199911	0.906	FALSE
Q6P7Q4	Glo1	Lactoylglutathione lyase (EC 4.4.1.5) (Aldoketomutase) (Glyoxalase I) (Glx I) (Ketone-aldehyde mutase) (Methylglyoxalase) (S-D-lactoylglutathione methylglyoxal lyase)	0.566	0.0488916	0.814	FALSE
B2RZA5	Prorsd1	PrdX deacylase domain-containing protein 1	0.565	0.0249651	0.745	FALSE
D3ZAF6	Atp5mf	ATP synthase subunit f, mitochondrial (ATP synthase membrane subunit f)	0.565	0.029052	0.762	FALSE
P0DN35	Ndufb1	NADH dehydrogenase [ubiquinone] 1 beta subcomplex subunit 1 (Complex I-MNLL) (CI-MNLL) (NADH-ubiquinone oxidoreductase MNLL subunit)	0.565	0.281074	0.92	FALSE
Q9WUC4	Atox1	Copper transport protein ATOX1 (ATX1 homolog protein Rah1) (Metal transport protein ATX1)	0.565	0.184969	0.902	FALSE
F1LM81	Tom1l1	TOM1-like protein 1 (Src-activating and signaling molecule protein) (Target of Myb-like protein 1)	0.564	0.123484	0.881	FALSE
B2RZD4	Rpl34	60S ribosomal protein L34	0.563	0.0251913	0.746	FALSE
O70454	Bud31	Protein BUD31 homolog (Protein EDG-2) (Protein G10 homolog)	0.563	0.0433864	0.803	FALSE
Q63321	Plod1	Procollagen-lysine,2-oxoglutarate 5-dioxygenase 1 (EC 1.14.11.4) (Lysyl hydroxylase 1) (LH1)	0.563	0.0200103	0.719	FALSE
A0A8I5ZQE7	Ctr9	CTR9 homolog, Paf1/RNA polymerase II complex component	0.562	0.0362516	0.786	FALSE
A0A8I5ZWX2	Erbin	Erbb2 interacting protein	0.562	0.0729079	0.846	FALSE
Q07141	Tle4	Transducin-like enhancer protein 4 (Grg-4) (Groucho-related protein 4) (Protein ESP2)	0.562	0.0409422	0.798	FALSE
Q0V8T4	Cntnap5c	Contactin-associated protein like 5-3 (Cell recognition molecule Caspr5-3) (Cell recognition molecule Caspr5c) (Contactin-associated protein-like 5c)	0.562	0.205131	0.907	FALSE
A0A8I6A7A1	Eml6	EMAP like 6	0.561	0.0785957	0.852	FALSE
D3ZZR5	Snrpa1	Small nuclear ribonucleoprotein polypeptide A'	0.561	0.000774069	0.252	FALSE
Q62835	Rabep2	Rab GTPase-binding effector protein 2 (MP13 protein) (Rabaptin-5beta)	0.561	0.121592	0.88	FALSE
A0A8I6ASS6	LOC688516	L-lactate dehydrogenase (EC 1.1.1.27)	0.56	0.645917	0.948	FALSE
F7FBG3	Commd7	COMM domain containing 7	0.56	0.0336058	0.778	FALSE
A0A8I6GIE7	Mkrn2	E3 ubiquitin-protein ligase makorin-2 (EC 2.3.2.27) (RING-type E3 ubiquitin transferase makorin-2)	0.559	0.157177	0.894	FALSE
P60825	Cirbp	Cold-inducible RNA-binding protein (A18 hnRNP) (Glycine-rich RNA-binding protein CIRP)	0.559	0.00282669	0.431	FALSE
Q5I0H3	Sumo1	Small ubiquitin-related modifier 1 (SUMO-1)	0.559	0.0118002	0.646	FALSE
A0A8I5ZLC2	Aco1	Cytoplasmic aconitate hydratase (EC 4.2.1.3) (Citrate hydro-lyase) (Iron-responsive element-binding protein 1)	0.558	0.225534	0.911	FALSE
P62912	Rpl32	60S ribosomal protein L32	0.558	0.00454143	0.496	FALSE
Q63505	Gtf3c1	General transcription factor 3C polypeptide 1 (TF3C-alpha) (TFIIIC box B-binding subunit) (Transcription factor IIIC 220 kDa subunit) (TFIIIC 220 kDa subunit) (TFIIIC220) (Transcription factor IIIC subunit alpha)	0.558	0.0457526	0.808	FALSE
Q66H91	Git2	ARF GTPase-activating protein GIT2 (ARF GAP GIT2) (Cool-interacting tyrosine-phosphorylated protein 2) (CAT-2) (CAT2) (G protein-coupled receptor kinase-interactor 2) (GRK-interacting protein 2)	0.558	0.0522662	0.82	FALSE
P52164	Max	Protein max (Myc-associated factor X)	0.557	0.0220104	0.73	FALSE
D3ZW19	Lingo3	Leucine-rich repeat and Ig domain-containing 3 (RCG29452)	0.556	0.333316	0.927	FALSE
P02683	Nsg1	Neuronal vesicle trafficking-associated protein 1 (Brain neuron cytoplasmic protein 1/2) (Neuron-enriched endosomal protein of 21 kDa) (Neuron-specific protein family member 1)	0.556	0.226619	0.911	FALSE
Q6AYJ1	Recql	ATP-dependent DNA helicase Q1 (EC 3.6.4.12) (DNA-dependent ATPase Q1) (RecQ protein-like 1)	0.556	0.0383195	0.791	FALSE
Q769K2	Napepld	N-acyl-phosphatidylethanolamine-hydrolyzing phospholipase D (N-acyl phosphatidylethanolamine phospholipase D) (NAPE-PLD) (NAPE-hydrolyzing phospholipase D) (EC 3.1.4.54)	0.556	0.0754624	0.849	FALSE
D3ZA46	Gmip	Gem-interacting protein (Gem-interacting protein (Predicted))	0.555	0.0451259	0.807	FALSE
F1LVV4	Rcc2	Regulator of chromosome condensation 2	0.555	0.00437138	0.491	FALSE
Q5M808	Hikeshi	Protein Hikeshi	0.555	0.00451038	0.495	FALSE
A0A8I5ZPP5	Tfe3	Transcription factor E3	0.554	0.0334708	0.778	FALSE
A0A8I6A320	Nudt16l1	Nudix hydrolase 16 like 1	0.554	0.0606421	0.832	FALSE
D4A962	Hnrnpul1	Heterogeneous nuclear ribonucleoprotein U-like 1	0.554	0.00143873	0.333	FALSE
P20280	Rpl21	60S ribosomal protein L21	0.553	0.300987	0.923	FALSE
P69736	Edf1	Endothelial differentiation-related factor 1 (EDF-1) (Calmodulin-associated peptide 19) (CAP-19) (Multiprotein-bridging factor 1) (MBF1)	0.553	0.0801469	0.853	FALSE
P62630	Eef1a1	Elongation factor 1-alpha 1 (EF-1-alpha-1) (Elongation factor Tu) (EF-Tu) (Eukaryotic elongation factor 1 A-1) (eEF1A-1)	0.552	0.0079487	0.584	FALSE
Q6TEK4	Vkorc1	Vitamin K epoxide reductase complex subunit 1 (EC 1.17.4.4) (Vitamin K1 2,3-epoxide reductase subunit 1)	0.552	0.000750975	0.248	FALSE
A0A8I5ZUU2	Pank1	Pantothenate kinase 1	0.551	0.0382136	0.791	FALSE
A0A8I6A002	Ercc2	DNA helicase (EC 3.6.4.12)	0.551	0.0700663	0.843	FALSE
Q498T4	Mrpl2	39S ribosomal protein L2, mitochondrial (L2mt) (MRP-L2)	0.551	0.0116584	0.644	FALSE
A0A8I5ZP53	Churc1	Protein Churchill	0.55	0.318867	0.925	FALSE
O70150	Pnck	Calcium/calmodulin-dependent protein kinase type 1B (EC 2.7.11.17) (CaM kinase I beta) (CaM kinase IB) (CaM-KI beta) (CaMKI-beta) (Pregnancy up-regulated non-ubiquitously-expressed CaM kinase homolog)	0.55	0.203932	0.907	FALSE
Q5I0P9	Cyp2d5	Cytochrome P450 (EC 1.14.14.-)	0.55	0.356532	0.929	FALSE
A0A8I5ZMN0	RGD1564148	Similar to microfibrillar-associated protein 1	0.549	0.00161607	0.35	FALSE
D4ACF2	Trim21	RING-type E3 ubiquitin transferase (EC 2.3.2.27)	0.549	0.0254578	0.748	FALSE
A0A8I6AQ69	Mcoln1	Mucolipin TRP cation channel 1	0.548	0.0614526	0.833	FALSE
D3ZYS7	G3bp1	G3BP stress granule assembly factor 1	0.548	0.00313482	0.446	FALSE
P13383	Ncl	Nucleolin (Protein C23)	0.548	0.000392848	0.174	FALSE
P35234	Ptpn5	Tyrosine-protein phosphatase non-receptor type 5 (EC 3.1.3.48) (Neural-specific protein-tyrosine phosphatase) (Striatum-enriched protein-tyrosine phosphatase) (STEP)	0.548	0.432645	0.936	FALSE
Q4KLI4	Ppil1	Peptidyl-prolyl cis-trans isomerase (PPIase) (EC 5.2.1.8)	0.548	0.00439401	0.492	FALSE
Q64663	P2rx7	P2X purinoceptor 7 (P2X7) (ATP receptor) (P2Z receptor) (Purinergic receptor)	0.548	0.0918299	0.862	FALSE
A0A8I6AP66	RGD1566265	Similar to RIKEN cDNA 2610002M06	0.547	0.0797023	0.853	FALSE
A0A8I6AUH3	Ddx50	RNA helicase (EC 3.6.4.13)	0.547	0.0256741	0.749	FALSE
G3V6H2	Prpf8	Pre-mRNA processing factor 8, isoform CRA_a (Pre-mRNA-processing factor 8)	0.547	0.000299725	0.149	FALSE
Q5BJP3	Ufm1	Ubiquitin-fold modifier 1	0.547	0.0588668	0.83	FALSE
Q5PPI4	Lamp5	Lysosome-associated membrane glycoprotein 5 (Brain and dendritic cell-associated LAMP) (Brain-associated LAMP-like protein) (BAD-LAMP) (Lysosome-associated membrane protein 5) (LAMP-5)	0.547	0.252992	0.916	FALSE
A0A0G2JW03	Lpin1	Phosphatidate phosphatase (EC 3.1.3.4)	0.546	0.161638	0.895	FALSE
A0A8I6AEP6	AABR07021955.1	Delta(14)-sterol reductase LBR (EC 1.3.1.70) (3-beta-hydroxysterol Delta (14)-reductase) (C-14 sterol reductase) (Integral nuclear envelope inner membrane protein) (Lamin-B receptor) (Sterol C14-reductase)	0.546	0.00206744	0.386	FALSE
P43527	Casp1	Caspase-1 (CASP-1) (EC 3.4.22.36) (Interleukin-1 beta convertase) (IL-1BC) (Interleukin-1 beta-converting enzyme) (ICE) (IL-1 beta-converting enzyme) (p45) [Cleaved into: Caspase-1 subunit p20; Caspase-1 subunit p10]	0.546	0.313494	0.925	FALSE
A0A8I6AG33	Tnpo1	Transportin 1	0.545	0.00291863	0.435	FALSE
A0A8I6AKW5	Myh9	Myosin-9	0.545	0.00321388	0.449	FALSE
P11466	Crot	Peroxisomal carnitine O-octanoyltransferase (COT) (EC 2.3.1.137)	0.545	0.0871992	0.859	FALSE
P61314	Rpl15	60S ribosomal protein L15	0.545	0.039173	0.793	FALSE
A0A0G2JUI3	Dlgap2	Disks large-associated protein 2	0.544	0.142488	0.889	FALSE
A0A0G2K410	Ap4s1	AP complex subunit sigma	0.544	0.149541	0.891	FALSE
P06766	Polb	DNA polymerase beta (EC 2.7.7.7) (EC 4.2.99.-)	0.544	0.0571479	0.827	FALSE
P49743	Rxrb	Retinoic acid receptor RXR-beta (Nuclear receptor coregulator 1) (Nuclear receptor subfamily 2 group B member 2) (Retinoid X receptor beta)	0.544	0.0270917	0.755	FALSE
P70549	Slc8a3	Sodium/calcium exchanger 3 (Na(+)/Ca(2+)-exchange protein 3) (Solute carrier family 8 member 3)	0.544	0.347773	0.929	FALSE
Q498E0	Txndc12	Thioredoxin domain-containing protein 12 (EC 1.8.4.2)	0.544	0.00126067	0.316	FALSE
Q569C0	Tmem100	Transmembrane protein 100	0.544	0.000232452	0.13	FALSE
P18445	Rpl27a	60S ribosomal protein L27a	0.542	0.0246601	0.744	FALSE
Q6QI25	Ormdl3	ORM1-like protein 3 (Liver regeneration-related protein LRRGT00183)	0.542	0.0353161	0.783	FALSE
A0A8I5Y9W2	Tesc	Tescalcin	0.541	0.348548	0.929	FALSE
D4ADT5	Ddx58	RNA helicase (EC 3.6.4.13)	0.541	0.00315452	0.447	FALSE
G3V7N0	Hs2st1	Heparan sulfate 2-O-sulfotransferase 1 (Heparan sulfate 2-O-sulfotransferase 1, isoform CRA_a)	0.541	0.0857098	0.858	FALSE
P25977	Ubtf	Nucleolar transcription factor 1 (Upstream-binding factor 1) (UBF-1)	0.541	0.00435887	0.491	FALSE
Q6AYY8	Slc33a1	Acetyl-coenzyme A transporter 1 (AT-1) (Acetyl-CoA transporter 1) (Solute carrier family 33 member 1)	0.541	0.0776694	0.851	FALSE
A0A0G2JXI9	Hist1h2bc	Histone H2B	0.54	0.030762	0.769	FALSE
A0A8I6AM38	Iqgap2	IQ motif containing GTPase activating protein 2	0.54	0.0458854	0.808	FALSE
D3ZVS6	Kbtbd2	Kelch repeat and BTB (POZ) domain containing 2 (Predicted), isoform CRA_a (Kelch repeat and BTB domain-containing 2)	0.54	0.125027	0.881	FALSE
Q66HD0	Hsp90b1	Endoplasmin (94 kDa glucose-regulated protein) (GRP-94) (Heat shock protein 90 kDa beta member 1)	0.54	0.0010061	0.286	FALSE
Q99N37	Arhgap17	Rho GTPase-activating protein 17 (Neuron-associated developmentally-regulated protein) (Nadrin) (Rho-type GTPase-activating protein 17)	0.54	0.174495	0.899	FALSE
Q32PZ3	Unc45a	Protein unc-45 homolog A (Unc-45A) (Smooth muscle cell-associated protein 1) (SMAP-1)	0.539	0.00169921	0.357	FALSE
Q3T1I4	Prrc1	Protein PRRC1 (Proline-rich and coiled-coil-containing protein 1)	0.539	0.00724553	0.568	FALSE
Q5FVJ5	Bmerb1	bMERB domain-containing protein 1 (Uncharacterized protein C16orf45 homolog)	0.539	0.173238	0.899	FALSE
Q5PQQ2	Wbp11	WW domain-binding protein 11 (WBP-11) (Splicing factor that interacts with PQBP-1 and PP1)	0.539	0.057147	0.827	FALSE
Q66HS7	Pdlim3	PDZ and LIM domain protein 3 (Actinin-associated LIM protein) (Alpha-actinin-2-associated LIM protein) (SK-2)	0.539	0.138062	0.887	FALSE
Q6MFY6	Ppp1r11	E3 ubiquitin-protein ligase PPP1R11 (EC 2.3.2.27) (Protein phosphatase 1 regulatory subunit 11)	0.539	0.116706	0.877	FALSE
Q8CHM7	Hacl1	2-hydroxyacyl-CoA lyase 1 (EC 4.1.2.63) (2-hydroxyphytanoyl-CoA lyase) (2-HPCL) (Phytanoyl-CoA 2-hydroxylase 2)	0.539	0.157357	0.894	FALSE
D3ZGL5	Prpf38a	Pre-mRNA-splicing factor 38A	0.538	0.0209322	0.724	FALSE
A0A8I6GFC7	Ubp1	Upstream binding protein 1	0.537	0.0621865	0.834	FALSE
B0BN55	Urod	Uroporphyrinogen decarboxylase (EC 4.1.1.37)	0.537	0.0050871	0.51	FALSE
P09606	Glul	Glutamine synthetase (GS) (EC 6.3.1.2) (Glutamate--ammonia ligase) (Palmitoyltransferase GLUL) (EC 2.3.1.225)	0.537	0.00429199	0.489	FALSE
P12001	Rpl18	60S ribosomal protein L18	0.537	0.0242777	0.742	FALSE
P18890	Arhgap39	Rho GTPase-activating protein 39 (Preoptic regulatory factor 2) (PORF-2)	0.537	0.112392	0.875	FALSE
Q9QY44	Abcd2	ATP-binding cassette sub-family D member 2 (EC 3.1.2.-) (EC 7.6.2.-) (Adrenoleukodystrophy-related protein)	0.537	0.0285095	0.76	FALSE
A0A8I5ZX46	Fkbp5	Peptidylprolyl isomerase (EC 5.2.1.8)	0.536	0.00494772	0.507	FALSE
A0A8I6A9D7	Slc35a2	Solute carrier family 35 (UDP-galactose transporter), member A2	0.536	0.260056	0.917	FALSE
F1M6U0	Wwc1	WW and C2 domain-containing 1	0.536	0.294229	0.922	FALSE
P63088	Ppp1cc	Serine/threonine-protein phosphatase PP1-gamma catalytic subunit (PP-1G) (EC 3.1.3.16) (Protein phosphatase 1C catalytic subunit)	0.536	0.0785329	0.852	FALSE
P70673	Kcnj11	ATP-sensitive inward rectifier potassium channel 11 (BIR) (Inward rectifier K(+) channel Kir6.2) (Potassium channel, inwardly rectifying subfamily J member 11)	0.536	0.160619	0.895	FALSE
Q4KM65	Nudt21	Cleavage and polyadenylation specificity factor subunit 5 (Nucleoside diphosphate-linked moiety X motif 21) (Nudix motif 21) (Nudix hydrolase 21)	0.536	0.0257353	0.749	FALSE
Q64541	Atp1a4	Sodium/potassium-transporting ATPase subunit alpha-4 (Na(+)/K(+) ATPase alpha-4 subunit) (EC 7.2.2.13) (Sodium pump subunit alpha-4)	0.536	0.369579	0.931	FALSE
Q64610	Enpp2	Ectonucleotide pyrophosphatase/phosphodiesterase family member 2 (E-NPP 2) (EC 3.1.4.39) (Autotaxin) (Extracellular lysophospholipase D) (LysoPLD)	0.536	0.3819	0.932	FALSE
A0A0G2JZY0	Lsm14b	LSM family member 14B	0.535	0.103137	0.87	FALSE
P53610	Pggt1b	Geranylgeranyl transferase type-1 subunit beta (EC 2.5.1.59) (Geranylgeranyl transferase type I subunit beta) (GGTase-I-beta) (Type I protein geranyl-geranyltransferase subunit beta)	0.535	0.117405	0.878	FALSE
A0A0G2K160	Ahctf1	AT hook-containing transcription factor 1	0.534	0.0221315	0.731	FALSE
Q5M830	Rfc3	Replication factor C (Activator 1) 3 (Replication factor C subunit 3)	0.534	0.220666	0.91	FALSE
Q6BBI8	Ufc1	Ubiquitin-fold modifier-conjugating enzyme 1 (Ufm1-conjugating enzyme 1)	0.533	0.0398048	0.795	FALSE
B2GUY0	Man1b1	Endoplasmic reticulum mannosyl-oligosaccharide 1,2-alpha-mannosidase (EC 3.2.1.113) (ER alpha-1,2-mannosidase) (ER mannosidase 1) (ERMan1) (Mannosidase alpha class 1B member 1)	0.532	0.143265	0.889	FALSE
D4AAU4	Rprd1a	Regulation of nuclear pre-mRNA domain-containing protein	0.532	0.125548	0.882	FALSE
P51577	P2rx4	P2X purinoceptor 4 (P2X4) (ATP receptor) (Purinergic receptor)	0.532	0.100749	0.868	FALSE
Q62600	Nos3	Nitric oxide synthase, endothelial (EC 1.14.13.39) (Constitutive NOS) (cNOS) (EC-NOS) (Endothelial NOS) (eNOS) (NOS type III) (NOSIII)	0.532	0.00833704	0.591	FALSE
A0A8I6AML1	Arhgap31	Rho GTPase activating protein 31	0.531	0.241659	0.914	FALSE
Q9QZA6	Cd151	CD151 antigen (Platelet-endothelial tetraspan antigen 3) (PETA-3) (CD antigen CD151)	0.531	0.202912	0.906	FALSE
Q5XIP9	Tmem43	Transmembrane protein 43 (Protein LUMA)	0.53	0.0388135	0.792	FALSE
Q6IMY8	Hnrnpu	Heterogeneous nuclear ribonucleoprotein U (hnRNP U) (SP120) (Scaffold-attachment factor A) (SAF-A)	0.528	0.000944734	0.278	FALSE
Q9QZ48	Zbtb7a	Zinc finger and BTB domain-containing protein 7A (Leukemia/lymphoma-related factor) (Osteoclast-derived zinc finger protein)	0.528	0.103462	0.87	FALSE
A0A8I5ZMW9	Pbrm1	Polybromo 1	0.527	0.00245749	0.411	FALSE
A0A8I6G3H9	Psmg2	Proteasome assembly chaperone 2	0.527	0.151216	0.892	FALSE
D3ZBN0	H1-5	Histone H1.5	0.527	0.00109057	0.297	FALSE
E9PU28	Impdh2	Inosine-5'-monophosphate dehydrogenase 2 (IMP dehydrogenase 2) (IMPD 2) (IMPDH 2) (EC 1.1.1.205)	0.527	0.00415408	0.484	FALSE
Q5U2P2	Igsf11	Immunoglobulin superfamily member 11 (IgSF11)	0.527	0.210726	0.908	FALSE
A0A8I6GK03	Tubgcp4	Gamma-tubulin complex component	0.526	0.0903225	0.861	FALSE
Q9Z158	Stx17	Syntaxin-17	0.526	0.129979	0.884	FALSE
D3ZBL5	Inpp4a	Phosphatidylinositol-3,4-bisphosphate 4-phosphatase (EC 3.1.3.66)	0.525	0.2747	0.92	FALSE
D3ZUJ8	Tmtc3	Dolichyl-phosphate-mannose--protein mannosyltransferase (EC 2.4.1.109)	0.525	0.0554917	0.825	FALSE
P67999	Rps6kb1	Ribosomal protein S6 kinase beta-1 (S6K-beta-1) (S6K1) (EC 2.7.11.1) (70 kDa ribosomal protein S6 kinase 1) (P70S6K1) (p70-S6K 1) (Ribosomal protein S6 kinase I) (p70 ribosomal S6 kinase alpha) (p70 S6 kinase alpha) (p70 S6K-alpha) (p70 S6KA)	0.525	0.0235013	0.738	FALSE
Q63356	Myo1e	Unconventional myosin-Ie (Myosin heavy chain myr 3) (Unconventional myosin 1E)	0.525	0.0488717	0.814	FALSE
Q99PJ8	Zfp483	Zinc finger protein 483 (Zinc finger protein HIT-10)	0.525	0.109055	0.873	FALSE
Q9Z2J5	Vamp5	Vesicle-associated membrane protein 5 (VAMP-5) (Myobrevin)	0.525	0.114574	0.876	FALSE
D4ACM2	Mad2l1	MAD2 (Mitotic arrest deficient, homolog)-like 1 (Yeast) (Predicted), isoform CRA_a (Mitotic arrest deficient 2-like 1)	0.524	0.0824387	0.855	FALSE
A0A8I6AKV5	Fmnl2	Formin-like 2	0.523	0.00144403	0.333	FALSE
B5DEK0	Rprd1b	Regulation of nuclear pre-mRNA domain-containing protein	0.523	0.00586829	0.532	FALSE
F7F588	Nmnat3	Nicotinamide-nucleotide adenylyltransferase (EC 2.7.7.1) (EC 2.7.7.18)	0.523	0.0397923	0.795	FALSE
A0A0G2JWE0	Pdp1	[Pyruvate dehydrogenase [acetyl-transferring]]-phosphatase 1, mitochondrial	0.522	0.27455	0.919	FALSE
A0A0G2K0X1	Pcm1	Pericentriolar material 1	0.522	0.0682415	0.841	FALSE
A0A8I5ZVY5	Prpf40a	Pre-mRNA processing factor 40 homolog A	0.522	0.000504069	0.198	FALSE
P52909	Jund	Transcription factor JunD (Transcription factor AP-1 subunit JunD)	0.522	0.0275011	0.756	FALSE
A0A0G2KAK2	Epb41	Protein 4.1 (Band 4.1) (Erythrocyte membrane protein band 4.1)	0.521	0.00675096	0.556	FALSE
M0RBD9	Znrf2	Zinc and ring finger 2	0.521	0.0827512	0.855	FALSE
P80385	Prkag1	5'-AMP-activated protein kinase subunit gamma-1 (AMPK gamma1) (AMPK subunit gamma-1) (AMPKg)	0.521	0.0455258	0.807	FALSE
Q9R1E9	Ccn2	CCN family member 2 (Cellular communication network factor 2) (Connective tissue growth factor) (Connective tissue growth-related protein)	0.521	0.150523	0.892	FALSE
A0A0G2K3M4	Nup37	Nucleoporin 37	0.52	0.0689402	0.842	FALSE
A0A0H2UHV9	Copg2	Coatomer subunit gamma	0.52	0.0591092	0.83	FALSE
D3ZQL6	Micall1	MICAL-like protein 1	0.52	0.0567611	0.827	FALSE
G3V8U9	Psmb4	Proteasome subunit beta type-4	0.52	0.455483	0.938	FALSE
Q3MJK5	Cdk12	Cyclin-dependent kinase 12 (EC 2.7.11.22) (EC 2.7.11.23) (Cdc2-related kinase, arginine/serine-rich) (CrkRS) (Cell division cycle 2-related protein kinase 7) (CDC2-related protein kinase 7) (Cell division protein kinase 12) (Protein kinase for splicing component)	0.52	0.0572769	0.827	FALSE
Q4V7D7	Rbm22	Pre-mRNA-splicing factor RBM22 (RNA-binding motif protein 22)	0.52	0.088349	0.86	FALSE
Q6AY03	Paqr8	Progestin and adipoQ receptor family member 8 (Progestin and adipoQ receptor family member VIII) (Progestin membrane receptor beta) (Similar to putative membrane steroid receptor, isoform CRA_a)	0.52	0.00792808	0.583	FALSE
Q9JJK4	Pex3	Peroxisomal biogenesis factor 3 (Peroxin-3) (Peroxisomal assembly protein PEX3)	0.52	0.0250441	0.746	FALSE
A0A0G2K0K8	Ralgapb	Ral GTPase-activating protein subunit beta	0.519	0.148169	0.891	FALSE
B2RYW8	Micos10	MICOS complex subunit Mic10 (Mitochondrial inner membrane organizing system protein 1)	0.519	0.0297247	0.765	FALSE
P62850	Rps24	40S ribosomal protein S24	0.519	0.191308	0.904	FALSE
P85970	Arpc2	Actin-related protein 2/3 complex subunit 2 (Arp2/3 complex 34 kDa subunit) (p34-ARC)	0.519	0.0569074	0.827	FALSE
Q5BJP5	Tmem230	Transmembrane protein 230	0.519	0.0115598	0.643	FALSE
Q62880	Taf9b	Transcription initiation factor TFIID subunit 9B (Neuronal cell death-related gene in neuron 7) (DN-7) (Transcription initiation factor TFIID subunit 9-like) (Transcription-associated factor TAFII31L)	0.519	0.16787	0.897	FALSE
F7F7A6	Eif4a1	RNA helicase (EC 3.6.4.13)	0.518	0.0269455	0.754	FALSE
G3V665	Castor2	Cytosolic arginine sensor for mTORC1 subunit 2 (Opposite strand transcription unit to Stag3)	0.518	0.203841	0.907	FALSE
Q6P6S3	Bspry	B box and SPRY domain-containing protein (Zetin-1)	0.518	0.10218	0.869	FALSE
A0A8I6AAW4	Tomm34	Mitochondrial import receptor subunit TOM34 (Translocase of outer mitochondrial membrane 34 (Predicted), isoform CRA_b)	0.517	0.0877844	0.859	FALSE
A0A8I6AQI0	Rbbp4	RB binding protein 4, chromatin remodeling factor	0.517	0.00127707	0.317	FALSE
B3DMA5	Cnot7	CCR4-NOT transcription complex subunit 7 (EC 3.1.13.4) (CCR4-associated factor 1)	0.517	0.0112358	0.638	FALSE
O55005	Robo1	Roundabout homolog 1	0.517	0.204459	0.907	FALSE
Q6IMF3	Krt1	Keratin, type II cytoskeletal 1 (Cytokeratin-1) (CK-1) (Keratin-1) (K1) (Type-II keratin Kb1)	0.517	0.480159	0.939	FALSE
D4A8A0	Cad	CAD protein (EC 2.1.3.2) (EC 3.5.2.3) (EC 6.3.5.5)	0.516	0.0065422	0.551	FALSE
Q569B7	Rwdd4	RWD domain-containing protein 4	0.516	0.0469241	0.81	FALSE
Q8K4D6	Cyp4x1	Cytochrome P450 4X1 (EC 1.14.14.-) (CYPIVX1)	0.516	0.172327	0.899	FALSE
Q8VHV7	Hnrnph1	Heterogeneous nuclear ribonucleoprotein H (hnRNP H) (Ratsg1) [Cleaved into: Heterogeneous nuclear ribonucleoprotein H, N-terminally processed]	0.516	0.0108741	0.633	FALSE
P62282	Rps11	40S ribosomal protein S11	0.515	0.00942071	0.611	FALSE
Q6TLK4	Arhgap27	Rho GTPase-activating protein 27 (CIN85-associated multi-domain-containing Rho GTPase-activating protein 1) (Rho-type GTPase-activating protein 27)	0.515	0.0447646	0.806	FALSE
A0A0G2K875	Ablim3	Actin-binding LIM protein family, member 3	0.514	0.0117317	0.645	FALSE
A0A0G2QC31	Ptpn5	Protein-tyrosine-phosphatase (EC 3.1.3.48)	0.514	0.119068	0.879	FALSE
B5DF51	Mmgt1	ER membrane protein complex subunit 5 (Membrane magnesium transporter 1) (Transmembrane protein 32)	0.514	0.488768	0.94	FALSE
D3ZEH5	Sidt2	SID1 transmembrane family member 2	0.514	0.173455	0.899	FALSE
D3ZEL2	Akr1c19	Aldo-keto reductase family 1, member C19 (Similar to aldo-keto reductase family 1, member C12 (Predicted))	0.514	0.0770539	0.85	FALSE
O35854	Bcat2	Branched-chain-amino-acid aminotransferase, mitochondrial (BCAT(m)) (EC 2.6.1.42)	0.514	0.130646	0.884	FALSE
P16884	Nefh	Neurofilament heavy polypeptide (NF-H) (200 kDa neurofilament protein) (Neurofilament triplet H protein)	0.514	0.100681	0.868	FALSE
Q8VH46	Afap1	Actin filament-associated protein 1 (110 kDa actin filament-associated protein) (AFAP-110)	0.514	0.0312217	0.77	FALSE
A0A0G2K9Q3	Naa25	N-alpha-acetyltransferase 25, NatB auxiliary subunit (Uncharacterized protein RGD1305685)	0.513	0.205625	0.907	FALSE
A0A8I5ZPY8	Ndufb4	NADH dehydrogenase [ubiquinone] 1 beta subcomplex subunit 4 (Complex I-B15) (NADH-ubiquinone oxidoreductase B15 subunit)	0.513	0.231835	0.912	FALSE
P21533	Rpl6	60S ribosomal protein L6 (Neoplasm-related protein C140)	0.513	0.00456023	0.496	FALSE
Q3KRD0	Dars2	Aspartate--tRNA ligase, mitochondrial (EC 6.1.1.12) (Aspartyl-tRNA synthetase) (AspRS)	0.513	0.109792	0.874	FALSE
Q62896	Bet1	BET1 homolog (rBET1) (Golgi vesicular membrane-trafficking protein p18)	0.513	0.358637	0.93	FALSE
A0A8I5ZYB5	Bub3	BUB3 mitotic checkpoint protein	0.512	0.000282189	0.144	FALSE
D3ZYR1	Fcho2	F-BAR domain only protein 2	0.512	0.0985379	0.867	FALSE
Q5M9G1	Hexim1	Protein HEXIM1 (Cardiac lineage protein 1)	0.512	0.0869406	0.859	FALSE
Q5XI86	Ptrh2	Aminoacyl-tRNA hydrolase (EC 3.1.1.29)	0.512	0.0134438	0.665	FALSE
Q62920	Pdlim5	PDZ and LIM domain protein 5 (Enigma homolog) (Enigma-like PDZ and LIM domains protein)	0.512	0.0008317	0.261	FALSE
A0A0G2K4R5	Pop1	POP1 homolog, ribonuclease P/MRP subunit (Processing of 1, ribonuclease P/MRP family, (S. cerevisiae) (Predicted), isoform CRA_b)	0.511	0.328999	0.926	FALSE
A0A0G2K857	Kifc2	Kinesin-like protein	0.511	0.24754	0.915	FALSE
A0A8I6ANL3	Shisa7	Shisa family member 7	0.511	0.233808	0.913	FALSE
D3ZUK4	Trim33	Tripartite motif-containing 33	0.511	0.0323729	0.774	FALSE
F1M1H0	Dera	Deoxyribose-phosphate aldolase (EC 4.1.2.4) (2-deoxy-D-ribose 5-phosphate aldolase) (Phosphodeoxyriboaldolase)	0.511	0.0626981	0.835	FALSE
P02600	Myl1	Myosin light chain 1/3, skeletal muscle isoform (MLC1/MLC3) (MLC1F/MLC3F) (Myosin light chain alkali 1/2) (Myosin light chain A1/A2)	0.511	0.0512256	0.818	FALSE
P49806	Rgs10	Regulator of G-protein signaling 10 (RGS10)	0.511	0.00231956	0.403	FALSE
Q63149	Cdh4	Cadherin-4 (Retinal cadherin) (R-CAD) (R-cadherin)	0.511	0.226067	0.911	FALSE
O89038	Mef2d	Myocyte-specific enhancer factor 2D	0.51	0.00509132	0.51	FALSE
P43138	Apex1	DNA-(apurinic or apyrimidinic site) endonuclease (EC 3.1.11.2) (APEX nuclease) (APEN) (Apurinic-apyrimidinic endonuclease 1) (AP endonuclease 1) (REF-1) (Redox factor-1) [Cleaved into: DNA-(apurinic or apyrimidinic site) endonuclease, mitochondrial]	0.51	7.27048e-05	0.0637	FALSE
Q9JI15	Camk2n1	Calcium/calmodulin-dependent protein kinase II inhibitor 1 (calcium/calmodulin-dependent protein kinase II inhibitor alpha) (CaM-KIINalpha) (CaMKIINalpha)	0.51	0.288805	0.922	FALSE
A0A8I6ANW3	Ttc27	Tetratricopeptide repeat protein 27	0.509	0.107412	0.872	FALSE
D4A8H8	Cyfip1	Cytoplasmic FMR1-interacting protein	0.509	0.122705	0.88	FALSE
P13286	Phkg1	Phosphorylase b kinase gamma catalytic chain, skeletal muscle/heart isoform (EC 2.7.11.19) (Phosphorylase kinase subunit gamma-1) (Serine/threonine-protein kinase PHKG1) (EC 2.7.11.1, EC 2.7.11.26)	0.509	0.161533	0.895	FALSE
Q68FY1	Nup35	Nucleoporin NUP35 (35 kDa nucleoporin) (Nuclear pore complex protein Nup53) (Nucleoporin NUP53)	0.509	0.00233552	0.404	FALSE
A0A8I6AAB1	Klhl5	Kelch-like family member 5	0.508	0.0855722	0.858	FALSE
P24062	Igf1r	Insulin-like growth factor 1 receptor (EC 2.7.10.1) (Insulin-like growth factor I receptor) (IGF-I receptor) (CD antigen CD221) [Cleaved into: Insulin-like growth factor 1 receptor alpha chain; Insulin-like growth factor 1 receptor beta chain]	0.508	0.0344291	0.78	FALSE
P63249	Pkia	cAMP-dependent protein kinase inhibitor alpha (PKI-alpha) (cAMP-dependent protein kinase inhibitor, muscle/brain isoform)	0.508	0.262344	0.918	FALSE
Q5EB59	Med23	Mediator of RNA polymerase II transcription subunit 23 (Cofactor required for Sp1 transcriptional activation subunit 3) (CRSP complex subunit 3) (Mediator complex subunit 23)	0.508	0.0164299	0.693	FALSE
Q63184	Eif2ak2	Interferon-induced, double-stranded RNA-activated protein kinase (EC 2.7.11.1) (Eukaryotic translation initiation factor 2-alpha kinase 2) (eIF-2A protein kinase 2) (Interferon-inducible RNA-dependent protein kinase) (Protein kinase RNA-activated) (PKR) (Protein kinase R) (Tyrosine-protein kinase EIF2AK2) (EC 2.7.10.2)	0.508	0.000388667	0.173	FALSE
A0A0G2JV14	Pex16	Peroxisomal membrane protein PEX16	0.507	0.00658626	0.552	FALSE
F1LRV6	Gmpr	GMP reductase (GMPR) (EC 1.7.1.7) (Guanosine 5'-monophosphate oxidoreductase) (Guanosine monophosphate reductase)	0.507	0.242624	0.914	FALSE
P04785	P4hb	Protein disulfide-isomerase (PDI) (EC 5.3.4.1) (Cellular thyroid hormone-binding protein) (Prolyl 4-hydroxylase subunit beta)	0.507	0.000431811	0.183	FALSE
A0A8I6A8Y4	LOC683897	Mitochondrial transcription rescue factor 1	0.506	0.0880773	0.86	FALSE
Q5PQN4	Mdm1	Nuclear protein MDM1	0.506	0.0407866	0.797	FALSE
D3ZJA9	Slc27a3	Solute carrier family 27 (Fatty acid transporter), member 3 (Predicted) (Solute carrier family 27 member 3)	0.505	0.134091	0.885	FALSE
P51673	Crabp2	Cellular retinoic acid-binding protein 2 (Cellular retinoic acid-binding protein II) (CRABP-II)	0.505	0.0476547	0.812	FALSE
P84076	Hpca	Neuron-specific calcium-binding protein hippocalcin (P23K)	0.505	0.26307	0.918	FALSE
Q3B7D5	Rassf2	Ras association domain-containing protein 2	0.505	0.0490466	0.814	FALSE
Q66HD5	Clip4	CAP-Gly domain-containing linker protein 4 (Restin-like protein 2)	0.505	0.261528	0.918	FALSE
Q7TP54	Ripor2	Rho family-interacting cell polarization regulator 2	0.505	0.303916	0.923	FALSE
Q9JMJ4	Prpf19	Pre-mRNA-processing factor 19 (EC 2.3.2.27) (Neuronal differentiation-related gene protein) (PRP19/PSO4 homolog) (RING-type E3 ubiquitin transferase PRP19)	0.505	0.00500214	0.508	FALSE
B2RYT0	Mrps21	Mitochondrial ribosomal protein S21 (Mitochondrial ribosomal protein S21 (Predicted), isoform CRA_a) (Mrps21 protein)	0.504	0.0124722	0.654	FALSE
D3ZSW5	Txnl4a	Thioredoxin-like protein	0.504	0.168492	0.898	FALSE
P55067	Ncan	Neurocan core protein (245 kDa early postnatal core glycoprotein) (Chondroitin sulfate proteoglycan 3) [Cleaved into: 150 kDa adult core glycoprotein]	0.504	0.00379041	0.472	FALSE
A0A8I6A1D0	Matn4	Matrilin 4	0.503	0.0988599	0.867	FALSE
P59722	Egln1	Egl nine homolog 1 (EC 1.14.11.29) (Hypoxia-inducible factor prolyl hydroxylase 2) (HIF-PH2) (HIF-prolyl hydroxylase 2) (HPH-2) (Prolyl hydroxylase domain-containing protein 2) (PHD2)	0.503	0.0109907	0.635	FALSE
A0A0G2K590	Spast	Spastin (EC 5.6.1.1)	0.502	0.251609	0.916	FALSE
B2GV71	Ndufaf5	Arginine-hydroxylase NDUFAF5, mitochondrial (EC 1.-.-.-) (NADH dehydrogenase [ubiquinone] 1 alpha subcomplex assembly factor 5) (Putative methyltransferase NDUFAF5) (EC 2.1.1.-)	0.502	0.317022	0.925	FALSE
P70705	Atp7a	Copper-transporting ATPase 1 (EC 7.2.2.8) (Copper pump 1) (Menkes disease-associated protein homolog)	0.502	0.0245785	0.744	FALSE
A0A096MJB3	Wdr82	RCG25772, isoform CRA_a (WD repeat domain 82)	0.501	0.00139657	0.329	FALSE
A0A8I5YC26	Mcee	Methylmalonyl CoA epimerase	0.501	0.108716	0.873	FALSE
A0A8I5ZK53	Slc25a13	Solute carrier family 25 member 13	0.501	0.0651393	0.838	FALSE
A0A8I6AI04	Ahnak	AHNAK nucleoprotein	0.501	0.00815993	0.588	FALSE
Q5I0I4	Dmac2	Distal membrane-arm assembly complex protein 2 (ATP synthase subunit s-like protein)	0.501	0.28773	0.921	FALSE
D3ZC96	Ttc39b	Tetratricopeptide repeat protein 39B (TPR repeat protein 39B)	0.5	0.1443	0.889	FALSE
A0A8I6GM79	Slc5a3	Solute carrier family 5 (Inositol transporters), member 3 (Solute carrier family 5 member 3)	0.499	0.0642029	0.836	FALSE
Q9QZK5	Htra1	Serine protease HTRA1 (EC 3.4.21.-) (High-temperature requirement A serine peptidase 1) (Serine protease 11)	0.499	0.021117	0.725	FALSE
A0A1W2Q689	Supt5h	Transcription elongation factor SPT5	0.498	0.00877021	0.6	FALSE
B2GUV7	Eif5b	Eukaryotic translation initiation factor 5B (eIF-5B) (EC 3.6.5.3) (Annexin V-binding protein ABP-7) (Translation initiation factor IF-2)	0.498	0.000945279	0.278	FALSE
D4A531	Polr2i	DNA-directed RNA polymerase subunit	0.498	0.142686	0.889	FALSE
Q5XIB1	Tssc4	Protein TSSC4	0.498	0.149922	0.891	FALSE
Q6P6T9	Kpna2	Importin subunit alpha	0.498	0.0344728	0.781	FALSE
A0A0G2K210	Fgfr3	Fibroblast growth factor receptor (EC 2.7.10.1)	0.497	0.186866	0.903	FALSE
A0A8I6AVW5	Smarcb1	SWI/SNF-related matrix-associated actin-dependent regulator of chromatin subfamily B member 1	0.497	0.0798539	0.853	FALSE
D3ZD05	Kank2	KN motif and ankyrin repeat domain-containing protein 2	0.497	0.104645	0.871	FALSE
P08033	Gjb1	Gap junction beta-1 protein (Connexin-32) (Cx32) (GAP junction 28 kDa liver protein)	0.497	0.288199	0.921	FALSE
D4A4Y9	Fmn1	Formin 1	0.496	0.256429	0.917	FALSE
D4A986	Mbd2	Methyl-CpG-binding domain protein 2	0.496	0.0381908	0.791	FALSE
Q01992	Mipep	Mitochondrial intermediate peptidase (MIP) (EC 3.4.24.59)	0.496	0.112887	0.875	FALSE
Q8K5A9	Nradd	Death domain-containing membrane protein NRADD (Neurotrophin receptor homolog-2) (NRH2) (Neurotrophin receptor-alike death domain protein) (P75-like apoptosis-inducing death domain protein) (PLAIDD)	0.496	0.168721	0.898	FALSE
A0A0G2JSV2	Cbr1	Carbonyl reductase (NADPH) (EC 1.1.1.184)	0.495	0.20652	0.907	FALSE
A0A8I5ZNJ6	Card11	Caspase recruitment domain family, member 11	0.495	0.145141	0.89	FALSE
Q3B8Q1	Ddx21	Nucleolar RNA helicase 2 (EC 3.6.4.13) (DEAD box protein 21) (Gu-alpha) (Nucleolar RNA helicase Gu) (Nucleolar RNA helicase II) (RH II/Gu)	0.495	0.00543727	0.519	FALSE
Q6AY85	Alg14	UDP-N-acetylglucosamine transferase subunit ALG14 homolog	0.495	0.108735	0.873	FALSE
Q7M0E7	Mrpl14	39S ribosomal protein L14, mitochondrial (L14mt) (MRP-L14) (39S ribosomal protein L32, mitochondrial) (L32mt) (MRP-L32)	0.495	0.314036	0.925	FALSE
Q9R1D1	Ctcf	Transcriptional repressor CTCF (11-zinc finger protein) (CCCTC-binding factor) (CTCFL paralog)	0.495	0.0799112	0.853	FALSE
F1LNJ2	Snrnp200	U5 small nuclear ribonucleoprotein 200 kDa helicase (EC 3.6.4.13) (BRR2 homolog) (U5 snRNP-specific 200 kDa protein) (U5-200KD)	0.494	0.000837473	0.262	FALSE
Q62725	Nfyc	Nuclear transcription factor Y subunit gamma (CAAT box DNA-binding protein subunit C) (CCAAT-binding transcription factor subunit C) (CBF-C) (Nuclear transcription factor Y subunit C) (NF-YC)	0.494	0.0659697	0.839	FALSE
Q9QZ86	Nop58	Nucleolar protein 58 (Nopp140-associated protein of 65 kDa) (Nucleolar protein 5)	0.494	0.00217671	0.394	FALSE
A0A0G2JW34	Cisd3	CDGSH iron sulfur domain 3	0.493	0.0147652	0.678	FALSE
Q5U4F3	Fam107b	Protein FAM107B	0.493	0.0106335	0.63	FALSE
A0A0G2K9U6	Atg16l1	Autophagy-related 16-like 1	0.492	0.0765637	0.85	FALSE
A0A8I5Y949	Pik3cd	Phosphatidylinositol-4,5-bisphosphate 3-kinase (EC 2.7.1.153)	0.492	0.0792612	0.852	FALSE
Q02874	Macroh2a1	Core histone macro-H2A.1 (Histone macroH2A1) (mH2A1) (H2A.y) (H2A/y)	0.492	9.86135e-05	0.0776	FALSE
Q8K4F7	Dcps	m7GpppX diphosphatase (EC 3.6.1.59) (DCS-1) (Decapping scavenger enzyme) (Hint-related 7meGMP-directed hydrolase) (Histidine triad nucleotide-binding protein 5) (Histidine triad protein member 5) (HINT-5) (Scavenger mRNA-decapping enzyme DcpS)	0.492	0.037084	0.788	FALSE
Q9EQN5	Ighmbp2	DNA-binding protein SMUBP-2 (EC 3.6.4.12) (EC 3.6.4.13) (ATP-dependent helicase IGHMBP2) (Antifreeze enhancer-binding protein ortholog) (AEP)	0.492	0.0842983	0.857	FALSE
Q9WTR8	Phlpp1	PH domain leucine-rich repeat protein phosphatase 1 (EC 3.1.3.16) (Pleckstrin homology domain-containing family E member 1) (PH domain-containing family E member 1) (Suprachiasmatic nucleus circadian oscillatory protein)	0.492	0.182584	0.901	FALSE
A0A8I5ZWC8	Rbm25	RNA binding motif protein 25-like 1	0.491	0.00100681	0.286	FALSE
F1LNG5	Pik3r1	Phosphatidylinositol 3-kinase regulatory subunit alpha (Phosphatidylinositol 3-kinase 85 kDa regulatory subunit alpha)	0.491	0.237871	0.914	FALSE
D3ZVQ8	rCG_28672	Glutathione transferase (EC 2.5.1.18)	0.49	0.164229	0.896	FALSE
Q6AXN3	Tmed5	Transmembrane emp24 domain-containing protein 5 (p24 family protein gamma-2) (p24gamma2)	0.49	0.158043	0.894	FALSE
A0A0G2JTD1	Rprd2	Regulation of nuclear pre-mRNA domain-containing 2	0.489	0.0141397	0.672	FALSE
A0A8I5Y7I2	Kctd12	Potassium channel tetramerization domain-containing 12	0.488	0.00211769	0.39	FALSE
D3ZC01	Rbbp5	RB-binding protein 5, histone lysine methyltransferase complex subunit (Retinoblastoma binding protein 5 (Predicted))	0.488	0.0733414	0.847	FALSE
P23764	Gpx3	Glutathione peroxidase 3 (GPx-3) (GSHPx-3) (EC 1.11.1.9) (Plasma glutathione peroxidase) (GPx-P) (GSHPx-P)	0.488	0.472326	0.939	FALSE
Q9WUF4	Vamp8	Vesicle-associated membrane protein 8 (VAMP-8) (Endobrevin) (EDB)	0.488	0.0755419	0.849	FALSE
P24368	Ppib	Peptidyl-prolyl cis-trans isomerase B (PPIase B) (EC 5.2.1.8) (CYP-S1) (Cyclophilin B) (Rotamase B) (S-cyclophilin) (SCYLP)	0.487	0.000176788	0.112	FALSE
Q63190	Emd	Emerin	0.487	0.00997851	0.62	FALSE
A0A0G2JVL6	Ndufa8	NADH dehydrogenase [ubiquinone] 1 alpha subcomplex subunit 8	0.486	0.0775493	0.851	FALSE
A0A8I6GA21	Saxo2	Stabilizer of axonemal microtubules 2	0.486	0.162588	0.896	FALSE
D4AAG8	Smchd1	Structural maintenance of chromosomes flexible hinge domain-containing 1	0.486	0.0431899	0.803	FALSE
M0R7F3	Wasf3	Wiskott-Aldrich syndrome protein family member (WASP family protein member)	0.486	0.229487	0.912	FALSE
Q4V8C5	Arl2bp	ADP-ribosylation factor-like protein 2-binding protein (ARF-like 2-binding protein) (Binder of ARF2 protein 1)	0.486	0.145098	0.89	FALSE
Q5PPL2	Dcun1d5	DCN1-like protein 5 (DCUN1 domain-containing protein 5) (Defective in cullin neddylation protein 1-like protein 5) (Squamous cell carcinoma-related oncogene 5)	0.486	0.0513481	0.818	FALSE
Q9JIL8	Rad50	DNA repair protein RAD50 (EC 3.6.-.-)	0.486	0.108539	0.873	FALSE
A0A0G2K1A1	0	4F5 domain-containing protein	0.485	0.121643	0.88	FALSE
F1M8J7	Cux1	Protein CASP	0.485	0.0321888	0.774	FALSE
O70377	Snap23	Synaptosomal-associated protein 23 (SNAP-23) (Vesicle-membrane fusion protein SNAP-23)	0.485	0.163278	0.896	FALSE
Q9Z1P2	Actn1	Alpha-actinin-1 (Alpha-actinin cytoskeletal isoform) (F-actin cross-linking protein) (Non-muscle alpha-actinin-1)	0.485	0.0455736	0.808	FALSE
D4A3V6	Bloc1s3	Biogenesis of lysosome-related organelles complex 1 subunit 3 (BLOC-1 subunit 3)	0.484	0.245813	0.915	FALSE
D4AC38	Ago1	Argonaute RISC component 1	0.484	0.257846	0.917	FALSE
Q5XIS1	Ssh3	Protein phosphatase Slingshot homolog 3 (EC 3.1.3.16) (EC 3.1.3.48) (SSH-like protein 3) (SSH-3L)	0.483	0.17684	0.9	FALSE
A0A8I6A2V5	Fnip1	Folliculin interacting protein 1 (RCG33097)	0.482	0.0623211	0.834	FALSE
P39032	Rpl36	60S ribosomal protein L36	0.482	0.0195423	0.716	FALSE
Q68FP1	Gsn	Gelsolin (Actin-depolymerizing factor) (ADF) (Brevin)	0.482	0.0828341	0.855	FALSE
A0A8I6ACJ0	Rgma	Repulsive guidance molecule BMP co-receptor a	0.481	0.0938204	0.864	FALSE
G3V7F6	Sap18	Histone deacetylase complex subunit SAP18 (18 kDa Sin3-associated polypeptide)	0.481	0.0191577	0.713	FALSE
G3V8T5	Ruvbl2	RuvB-like helicase (EC 3.6.4.12)	0.481	0.000578067	0.214	FALSE
Q99PF5	Khsrp	Far upstream element-binding protein 2 (FUSE-binding protein 2) (KH type-splicing regulatory protein) (KSRP) (MAP2 RNA trans-acting protein 1) (MARTA1)	0.481	0.00567168	0.526	FALSE
A0A8I6A111	Ovca2	Esterase OVCA2	0.48	0.236612	0.913	FALSE
A0A8I6A4C5	Mthfr	Methylenetetrahydrofolate reductase (EC 1.5.1.20)	0.48	0.0108839	0.634	FALSE
A0A8I6AGX2	Rtf1	Rtf1, Paf1/RNA polymerase II complex component, homolog (S. cerevisiae)	0.48	0.0538615	0.822	FALSE
F7EUW3	C2cd2l	C2CD2-like	0.48	0.254139	0.916	FALSE
Q498D5	Rmdn2	Regulator of microtubule dynamics protein 2 (RMD-2) (Protein FAM82A1)	0.48	0.138272	0.887	FALSE
D3ZA31	Mtmr2	Phosphatidylinositol-3,5-bisphosphate 3-phosphatase (EC 3.1.3.64) (EC 3.1.3.95) (Phosphatidylinositol-3-phosphate phosphatase)	0.479	0.336265	0.927	FALSE
Q8VHT6	As3mt	Arsenite methyltransferase (EC 2.1.1.137) (Methylarsonite methyltransferase) (S-adenosyl-L-methionine:arsenic(III) methyltransferase)	0.479	0.0559692	0.825	FALSE
A0A8I5ZKE8	Itgb5	Integrin beta	0.478	0.0582993	0.829	FALSE
D4A0G0	Osbpl7	Oxysterol-binding protein	0.478	0.0458229	0.808	FALSE
P97690	Smc3	Structural maintenance of chromosomes protein 3 (SMC protein 3) (SMC-3) (Basement membrane-associated chondroitin proteoglycan) (Bamacan) (Chondroitin sulfate proteoglycan 6) (Chromosome segregation protein SmcD)	0.478	0.000687185	0.237	FALSE
Q6P6R7	Sgsm3	Small G protein signaling modulator 3 (BDIF-1) (RUN and TBC1 domain-containing protein 3)	0.478	0.131834	0.884	FALSE
Q5U2X5	Tnk2	Activated CDC42 kinase 1 (ACK-1) (EC 2.7.10.2) (EC 2.7.11.1) (Tyrosine kinase non-receptor protein 2)	0.477	0.220693	0.91	FALSE
Q64119	Myl6	Myosin light polypeptide 6 (17 kDa myosin light chain) (LC17) (Myosin light chain 3) (MLC-3) (Myosin light chain alkali 3) (Myosin light chain A3) (Smooth muscle and nonmuscle myosin light chain alkali 6)	0.477	0.00188814	0.373	FALSE
D3ZY02	Pgghg	Protein-glucosylgalactosylhydroxylysine glucosidase (RCG48466, isoform CRA_a)	0.476	0.02654	0.752	FALSE
E9PU15	Dicer1	Endoribonuclease Dicer (EC 3.1.26.3)	0.476	0.30927	0.924	FALSE
P09495	Tpm4	Tropomyosin alpha-4 chain (Tropomyosin-4) (TM-4)	0.476	0.00596471	0.535	FALSE
P81795	Eif2s3	Eukaryotic translation initiation factor 2 subunit 3, X-linked (EC 3.6.5.3) (Eukaryotic translation initiation factor 2 subunit gamma, X-linked) (eIF-2-gamma) (eIF-2-gamma X) (PP42)	0.476	0.00606994	0.538	FALSE
Q9Z0W7	Clic4	Chloride intracellular channel protein 4 (Intracellular chloride ion channel protein p64H1)	0.476	0.0170798	0.698	FALSE
A0A8I5Y7T8	Pcif1	Phosphorylated CTD interacting factor 1	0.475	0.0559925	0.825	FALSE
Q9Z143	Sema4f	Semaphorin-4F (Semaphorin-W) (Sema W)	0.475	0.161276	0.895	FALSE
P32738	Chat	Choline O-acetyltransferase (CHOACTase) (ChAT) (Choline acetylase) (EC 2.3.1.6)	0.473	0.338273	0.927	FALSE
A0A1W2Q6M6	Nrcam	Neuronal cell adhesion molecule	0.472	0.176542	0.9	FALSE
A0A8I5ZSX7	Arl15	ADP-ribosylation factor like GTPase 15	0.472	0.123576	0.881	FALSE
D3ZNF4	Tbl1xr1	TBL1X receptor 1 (Transducin (Beta)-like 1X-linked receptor 1 (Predicted))	0.472	0.050388	0.816	FALSE
A0A0U1RS40	Stk38	Serine/threonine kinase 38	0.471	0.102534	0.869	FALSE
A0A8I6A1R3	Retsat	All-trans-13,14-dihydroretinol saturase, isoform CRA_b (All-trans-retinol 13,14-reductase)	0.471	0.317483	0.925	FALSE
P0C152	Tmem67	Meckelin (Meckel syndrome type 3 protein homolog) (Transmembrane protein 67)	0.471	0.141905	0.889	FALSE
Q5FVF9	Btd	Biotinidase (Biotinase) (EC 3.5.1.12)	0.471	0.0486108	0.813	FALSE
Q5FVJ3	Plpp7	Inactive phospholipid phosphatase 7 (Phosphatidic acid phosphatase type 2 domain-containing protein 3)	0.471	0.126842	0.882	FALSE
Q9QYC5	Gpr37l1	G-protein coupled receptor 37-like 1 (Endothelin B receptor-like protein 2) (ETBR-LP-2) (G-protein coupled receptor CNS2)	0.471	0.0654072	0.838	FALSE
A0A8I6GBT6	Iqsec1	IQ motif and SEC7 domain-containing protein 1	0.47	0.327938	0.926	FALSE
Q63273	Grik5	Glutamate receptor ionotropic, kainate 5 (GluK5) (Glutamate receptor KA-2) (KA2)	0.47	0.110777	0.874	FALSE
Q9WTW1	Grip2	Glutamate receptor-interacting protein 2 (GRIP-2) (AMPA receptor-interacting protein GRIP2)	0.47	0.168733	0.898	FALSE
A0A0G2JTT2	Picalm	Phosphatidylinositol-binding clathrin assembly protein	0.469	0.0808997	0.854	FALSE
A0A0G2JZE7	Arhgef40	Rho guanine nucleotide exchange factor 40	0.468	0.0493938	0.815	FALSE
A0A8I5Y6Z8	Slc35b4	Solute carrier family 35 member B4	0.468	0.347384	0.928	FALSE
P62804	H4f16	Histone H4 [Cleaved into: Osteogenic growth peptide (OGP)]	0.468	0.0218813	0.73	FALSE
Q4V8I5	Arl6ip4	ADP-ribosylation factor-like protein 6-interacting protein 4 (ARL-6-interacting protein 4) (Aip-4) (Splicing factor SRrp37)	0.468	0.100962	0.868	FALSE
A0A8I6ACG8	Bnip3l	BCL2 interacting protein 3 like (RCG52176, isoform CRA_a)	0.467	0.113179	0.876	FALSE
A0A8I5Y6J8	Trrap	Transformation/transcription domain-associated protein	0.466	0.107411	0.872	FALSE
A0A8I6AB70	Slc7a11	Solute carrier family 7 member 11	0.466	0.0778467	0.851	FALSE
P07896	Ehhadh	Peroxisomal bifunctional enzyme (PBE) (PBFE) (Multifunctional enzyme 1) (MFE1) (Multifunctional protein 1) (MFP1) [Includes: Enoyl-CoA hydratase/3,2-trans-enoyl-CoA isomerase (EC 4.2.1.17) (EC 5.3.3.8); 3-hydroxyacyl-CoA dehydrogenase (EC 1.1.1.35)]	0.466	0.021876	0.73	FALSE
Q3MIB4	Lonp2	Lon protease homolog 2, peroxisomal (EC 3.4.21.53) (Lon protease-like protein 2) (Lon protease 2) (Peroxisomal Lon protease)	0.466	0.00615946	0.541	FALSE
Q5XIL3	Polr3c	DNA-directed RNA polymerase III subunit RPC3 (RNA polymerase III subunit C3) (DNA-directed RNA polymerase III subunit C)	0.466	0.253277	0.916	FALSE
A0A8I6AIV6	LOC100294508	Dyslexia susceptibility 2-like	0.465	0.0448596	0.806	FALSE
B2GV55	Ube2q1	Ubiquitin-conjugating enzyme E2 Q1 (Ubiquitin-conjugating enzyme E2Q (Putative) (Predicted), isoform CRA_a) (Ubiquitin-conjugating enzyme E2Q family member 1)	0.465	0.47042	0.939	FALSE
D4ABB2	Mlc1	Modulator of VRAC current 1	0.465	0.00273315	0.426	FALSE
Q641Y9	Dalrd3	DALR anticodon-binding domain-containing protein 3	0.465	0.127021	0.882	FALSE
A0A0G2K2Y2	Wnk3	Non-specific serine/threonine protein kinase (EC 2.7.11.1)	0.464	0.19851	0.905	FALSE
A0A0G2K4V4	Kdsr	3-ketodihydrosphingosine reductase	0.464	0.233799	0.913	FALSE
A0A8I6A508	Sybu	Syntabulin	0.464	0.12172	0.88	FALSE
D3ZK76	RGD1559909	RIKEN cDNA 1110065P20 gene	0.464	0.021324	0.727	FALSE
D4A7J8	Prpf4	PRP4 pre-mRNA processing factor 4 homolog (Yeast) (Pre-mRNA-processing factor 4)	0.464	0.00328432	0.452	FALSE
P01015	Agt	Angiotensinogen (Serpin A8) [Cleaved into: Angiotensin-1 (Angiotensin 1-10) (Angiotensin I) (Ang I); Angiotensin-2 (Angiotensin 1-8) (Angiotensin II) (Ang II); Angiotensin-3 (Angiotensin 2-8) (Angiotensin III) (Ang III) (Des-Asp[1]-angiotensin II); Angiotensin-4 (Angiotensin 3-8) (Angiotensin IV) (Ang IV); Angiotensin 1-9; Angiotensin 1-7; Angiotensin 1-5; Angiotensin 1-4]	0.464	0.123923	0.881	FALSE
A0A096MJI4	Gigyf2	GRB10-interacting GYF protein 2	0.463	0.0451395	0.807	FALSE
A0A8I5ZLA6	Cmc2	COX assembly mitochondrial protein	0.463	0.214235	0.909	FALSE
A0A8I6G9U8	Ptprf	Protein-tyrosine-phosphatase (EC 3.1.3.48)	0.463	0.120323	0.879	FALSE
D3Z9R8	Atp5mj	ATP synthase subunit ATP5MJ, mitochondrial (6.8 kDa mitochondrial proteolipid) (6.8 kDa mitochondrial proteolipid protein) (MLQ)	0.463	0.247334	0.915	FALSE
Q6AYS8	Hsd17b11	Estradiol 17-beta-dehydrogenase 11 (EC 1.1.1.62) (17-beta-hydroxysteroid dehydrogenase 11) (17-beta-HSD 11) (17bHSD11) (17betaHSD11) (17-beta-hydroxysteroid dehydrogenase XI) (17-beta-HSD XI) (17betaHSDXI) (Dehydrogenase/reductase SDR family member 8)	0.463	0.0332104	0.777	FALSE
A0A8I6AGU4	Senp3	SUMO specific peptidase 3	0.462	0.0130711	0.661	FALSE
F1LTF8	Lama4	Laminin subunit alpha 4 (Similar to Laminin alpha-4 chain (Predicted), isoform CRA_d)	0.462	0.256948	0.917	FALSE
Q63603	Dock9	Dedicator of cytokinesis protein 9 (Cdc42 guanine nucleotide exchange factor zizimin-1) (Protein TRG)	0.462	0.206636	0.907	FALSE
P41350	Cav1	Caveolin-1	0.461	0.0116783	0.644	FALSE
P47197	Akt2	RAC-beta serine/threonine-protein kinase (EC 2.7.11.1) (Protein kinase Akt-2) (Protein kinase B beta) (PKB beta) (RAC-PK-beta)	0.461	0.0155009	0.685	FALSE
Q5U2S5	Snx24	Sorting nexin-24	0.461	0.306712	0.924	FALSE
Q63135	Cr1l	Complement component receptor 1-like protein (Antigen 5I2) (Complement regulatory protein Crry)	0.461	0.141314	0.888	FALSE
A0A8I5ZX76	Eif3k	Eukaryotic translation initiation factor 3 subunit K (eIF3k) (Eukaryotic translation initiation factor 3 subunit 12) (eIF-3 p25)	0.46	0.115614	0.877	FALSE
A0A8I6AAX9	Mgst3	Microsomal glutathione S-transferase 3	0.46	0.435455	0.936	FALSE
P43424	Galt	Galactose-1-phosphate uridylyltransferase (Gal-1-P uridylyltransferase) (EC 2.7.7.12) (UDP-glucose--hexose-1-phosphate uridylyltransferase)	0.46	0.0604876	0.832	FALSE
P54708	Atp12a	Potassium-transporting ATPase alpha chain 2 (HK alpha 2) (Non-gastric H(+)/K(+) ATPase subunit alpha) (EC 7.2.2.19) (Non-gastric Na(+)/K(+) ATPase subunit alpha) (EC 7.2.2.13) (Proton pump) (Sodium pump)	0.46	0.443064	0.937	FALSE
Q5M887	Trappc13	Trafficking protein particle complex subunit 13	0.46	0.23706	0.913	FALSE
Q62826	Hnrnpm	Heterogeneous nuclear ribonucleoprotein M (hnRNP M) (M4 protein)	0.46	0.000341992	0.161	FALSE
Q6AYD2	Stn1	CST complex subunit STN1 (Oligonucleotide/oligosaccharide-binding fold-containing protein 1) (Suppressor of cdc thirteen homolog)	0.46	0.293411	0.922	FALSE
A0A8I6ALG5	0	Gp_dh_N domain-containing protein	0.459	0.470679	0.939	FALSE
B1H268	Mcmbp	Mini-chromosome maintenance complex-binding protein (MCM-BP) (MCM-binding protein)	0.459	0.0202038	0.72	FALSE
M0R3Z8	Rbm15	RCG28930, isoform CRA_b (RNA-binding motif protein 15)	0.459	0.0529465	0.821	FALSE
A0A0G2K987	Abcg1	ATP-binding cassette subfamily G member 1	0.458	0.0408693	0.797	FALSE
A0A8I5ZMX3	Ccdc167	Coiled-coil domain-containing protein 167	0.458	0.134727	0.886	FALSE
A0A8I6AFT8	Sf3b6	RCG61901 (Splicing factor 3B, subunit 6)	0.458	0.0781126	0.851	FALSE
F1LT09	Wdr33	Uncharacterized protein	0.458	0.0331003	0.776	FALSE
A0A8I5ZQ56	Sf1	Splicing factor 1	0.457	0.00125677	0.315	FALSE
P08482	Chrm1	Muscarinic acetylcholine receptor M1	0.457	0.239432	0.914	FALSE
Q9Z258	Kcnt1	Potassium channel subfamily T member 1 (Sequence like a calcium-activated potassium channel subunit)	0.457	0.0748372	0.848	FALSE
A0A0G2K013	Actn4	Alpha-actinin-4	0.456	0.22769	0.912	FALSE
Q5BK56	Gstm4	Glutathione S-transferase Mu 4 (EC 2.5.1.18) (GST class-mu 4) (GSTM4-4) (Leukotriene C4 synthase GSTM4) (EC 4.4.1.20)	0.456	0.0909709	0.862	FALSE
A0A8I5YCH6	Aaas	Aladin WD repeat nucleoporin	0.455	0.141625	0.888	FALSE
A0A8I5ZU85	Klhl13	Kelch-like family member 13	0.455	0.157846	0.894	FALSE
D3ZCQ2	Alg11	GDP-Man:Man(3)GlcNAc(2)-PP-Dol alpha-1,2-mannosyltransferase (EC 2.4.1.131)	0.455	0.0599785	0.831	FALSE
Q7TQ84	Fyttd1	UAP56-interacting factor (Forty-two-three domain-containing protein 1) (Protein 40-2-3)	0.455	0.355054	0.929	FALSE
A0A8I5ZPV4	Hdhd2	Immediate early response 3-interacting protein 1	0.454	0.0762188	0.849	FALSE
A0A8I5ZWL7	Ccdc58	Protein MIX23 (Coiled-coil domain-containing protein 58)	0.454	0.0136805	0.667	FALSE
D3ZPV8	Ggct	Gamma-glutamylcyclotransferase (EC 4.3.2.9)	0.454	0.208836	0.908	FALSE
P02688	Mbp	Myelin basic protein (MBP)	0.454	0.27019	0.919	FALSE
P23928	Cryab	Alpha-crystallin B chain (Alpha(B)-crystallin)	0.454	0.457709	0.938	FALSE
P62828	Ran	GTP-binding nuclear protein Ran (EC 3.6.5.-) (GTPase Ran) (Ras-like protein TC4) (Ras-related nuclear protein)	0.453	0.00933505	0.61	FALSE
Q568Z9	Phyhip	Phytanoyl-CoA hydroxylase-interacting protein (Phytanoyl-CoA hydroxylase-associated protein 1) (PAHX-AP1) (PAHXAP1)	0.453	0.0715055	0.845	FALSE
Q63413	Ddx39b	Spliceosome RNA helicase Ddx39b (EC 3.6.4.13) (56 kDa U2AF65-associated protein) (ATP-dependent RNA helicase p47) (DEAD box protein Uap56)	0.453	0.0019191	0.375	FALSE
Q66HP6	Spata2	Spermatogenesis-associated protein 2	0.453	0.138125	0.887	FALSE
Q80WD0	Rtn4rl1	Reticulon-4 receptor-like 1 (Nogo receptor-like 2) (Nogo-66 receptor homolog 2) (Nogo-66 receptor-related protein 3) (NgR3)	0.453	0.133093	0.885	FALSE
A0A8I6B4V4	Smpd4	Sphingomyelin phosphodiesterase 4	0.452	0.143612	0.889	FALSE
D4A2W1	Enpp4	Bis(5'-adenosyl)-triphosphatase (EC 3.6.1.29) (AP3A hydrolase) (Ectonucleotide pyrophosphatase/phosphodiesterase family member 4)	0.452	0.237698	0.914	FALSE
D4AB66	Ston2	Stonin-2	0.452	0.0542216	0.823	FALSE
G3V8Q2	Ina	Alpha-internexin (Internexin, alpha)	0.452	0.162214	0.896	FALSE
P26051	Cd44	CD44 antigen (Extracellular matrix receptor III) (ECMR-III) (GP90 lymphocyte homing/adhesion receptor) (HUTCH-I) (Hermes antigen) (Hyaluronate receptor) (Phagocytic glycoprotein 1) (PGP-1) (Phagocytic glycoprotein I) (PGP-I) (CD antigen CD44)	0.452	0.350105	0.929	FALSE
B5DF93	Patl1	Protein PAT1 homolog 1 (PAT1-like protein 1) (Protein PAT1 homolog b) (Pat1b)	0.451	0.0691061	0.842	FALSE
P34901	Sdc4	Syndecan-4 (SYND4) (Ryudocan core protein)	0.451	0.000606317	0.221	FALSE
P47875	Csrp1	Cysteine and glycine-rich protein 1 (Cysteine-rich protein 1) (CRP) (CRP1)	0.451	0.14357	0.889	FALSE
Q5U4E8	Prmt7	Protein arginine N-methyltransferase 7 (EC 2.1.1.321) (Histone-arginine N-methyltransferase PRMT7) ([Myelin basic protein]-arginine N-methyltransferase PRMT7)	0.451	0.231586	0.912	FALSE
Q63716	Prdx1	Peroxiredoxin-1 (EC 1.11.1.24) (HBP23) (Heme-binding 23 kDa protein) (Thioredoxin peroxidase 2) (Thioredoxin-dependent peroxide reductase 2) (Thioredoxin-dependent peroxiredoxin 1)	0.451	0.0644601	0.837	FALSE
Q66HG8	Ik	Protein Red (Cytokine IK) (IK factor)	0.451	0.0177542	0.703	FALSE
Q6P0K8	Jup	Junction plakoglobin	0.451	0.015419	0.684	FALSE
A0A1W2Q643	Med14	Mediator of RNA polymerase II transcription subunit 14 (Mediator complex subunit 14)	0.45	0.0933017	0.863	FALSE
A0A8I6A517	Opa1	Dynamin-like 120 kDa protein, mitochondrial (EC 3.6.5.5)	0.45	0.0298198	0.765	FALSE
D3ZRE7	Swap70	Switching B-cell complex subunit SWAP70	0.45	0.00709743	0.565	FALSE
Q5BJT4	Txndc15	Thioredoxin domain-containing protein 15	0.45	0.12153	0.88	FALSE
A0A8I6AU33	Gpr89b	G protein-coupled receptor 89B	0.449	0.0588657	0.83	FALSE
P32577	Csk	Tyrosine-protein kinase CSK (EC 2.7.10.2) (C-Src kinase)	0.449	0.0047978	0.503	FALSE
Q6P7P5	Bzw1	eIF5-mimic protein 2 (Basic leucine zipper and W2 domain-containing protein 1)	0.449	0.00842175	0.593	FALSE
A0A8I6AQY2	Lrp1b	LDL receptor related protein 1B	0.448	0.206798	0.907	FALSE
B1WC28	H2afy2	Core histone macro-H2A	0.448	0.00532955	0.516	FALSE
Q920A6	Scpep1	Retinoid-inducible serine carboxypeptidase (EC 3.4.16.-) (Serine carboxypeptidase 1)	0.448	0.023208	0.737	FALSE
A0A0G2JT75	Stard3nl	STARD3 N-terminal like	0.447	0.261442	0.918	FALSE
P40241	Cd9	CD9 antigen (CD antigen CD9)	0.447	0.238763	0.914	FALSE
P62718	Rpl18a	60S ribosomal protein L18a	0.447	0.0469462	0.81	FALSE
D3Z7Z5	Ranbp10	RAN-binding protein 10	0.446	0.0385133	0.792	FALSE
P07861	Mme	Neprilysin (EC 3.4.24.11) (Atriopeptidase) (Enkephalinase) (Neutral endopeptidase 24.11) (NEP) (Neutral endopeptidase) (Skin fibroblast elastase) (SFE) (CD antigen CD10)	0.446	0.333946	0.927	FALSE
P45592	Cfl1	Cofilin-1 (Cofilin, non-muscle isoform)	0.446	0.017013	0.698	FALSE
P57097	Mertk	Tyrosine-protein kinase Mer (EC 2.7.10.1) (Proto-oncogene c-Mer) (Receptor tyrosine kinase MerTK)	0.446	0.356326	0.929	FALSE
Q6IN22	Ctsb	Cathepsin B (EC 3.4.22.1)	0.446	0.00697545	0.562	FALSE
Q6PDU7	Atp5mg	ATP synthase subunit g, mitochondrial (ATPase subunit g) (ATP synthase membrane subunit g)	0.446	0.0910618	0.862	FALSE
A0A8I5ZVI5	Antxr2	Anthrax toxin receptor	0.445	0.0258069	0.749	FALSE
D4A9Y0	Sdf2l1	RCG36668 (Stromal cell-derived factor 2-like 1)	0.445	0.134036	0.885	FALSE
Q4V8H8	Ehd2	EH domain-containing protein 2	0.445	0.00530607	0.516	FALSE
Q5M827	Pir	Pirin (EC 1.13.11.24) (Probable quercetin 2,3-dioxygenase PIR) (Probable quercetinase)	0.445	0.00334983	0.455	FALSE
Q5RKJ9	Rab10	RAB10, member RAS oncogene family (RAB10, member RAS oncogene family, isoform CRA_a) (Ras-related protein Rab-10)	0.445	0.12623	0.882	FALSE
Q6PDU1	Srsf2	Serine/arginine-rich splicing factor 2 (Splicing component, 35 kDa) (Splicing factor SC35) (SC-35) (Splicing factor, arginine/serine-rich 2)	0.445	0.00461916	0.498	FALSE
A0A8I5ZZQ6	Mfsd10	Major facilitator superfamily domain containing 10	0.444	0.31622	0.925	FALSE
A0A8J8XR33	Cstf2	Cleavage stimulation factor, 3' pre-RNA subunit 2	0.444	0.0230601	0.736	FALSE
P13234	Camk4	Calcium/calmodulin-dependent protein kinase type IV (CaMK IV) (EC 2.7.11.17) (CaM kinase-GR) (Calspermin)	0.444	0.0681772	0.841	FALSE
Q6AYE7	Ifit3	Interferon-induced protein with tetratricopeptide repeats 3	0.444	0.234727	0.913	FALSE
A0A0G2JZ83	Agap3	ArfGAP with GTPase domain, ankyrin repeat and PH domain 3	0.443	0.512292	0.941	FALSE
A0A8I5XW36	Wtap	Pre-mRNA-splicing regulator WTAP (Female-lethal(2)D homolog) (WT1-associated protein) (Wilms tumor 1-associating protein)	0.443	0.0211929	0.726	FALSE
A0A8I6A4N9	Rrp7a	Ribosomal RNA processing 7 homolog A	0.443	0.0560088	0.825	FALSE
D3ZGQ8	Rsf1	Remodeling and spacing factor 1	0.443	0.0167848	0.696	FALSE
P09895	Rpl5	60S ribosomal protein L5	0.443	0.0218275	0.729	FALSE
P24051	Rps27l	40S ribosomal protein S27-like	0.443	0.00884659	0.601	FALSE
B2GUZ6	Rtn4ip1	Reticulon 4-interacting protein 1 (Similar to NOGO-interacting mitochondrial protein (Predicted))	0.442	0.0323184	0.774	FALSE
A0A8I6A0U5	Cpne5	Copine 5	0.441	0.232454	0.913	FALSE
A0A8I6AW27	Ubac2	UBA domain containing 2	0.441	0.0790015	0.852	FALSE
A0A8I6GIJ2	Alg5	Dolichyl-phosphate beta-glucosyltransferase (EC 2.4.1.117)	0.441	0.202908	0.906	FALSE
D3ZU55	Foxk1	Forkhead box K1	0.441	0.0617168	0.833	FALSE
D4A2F2	Pard6b	Par-6 family cell polarity regulator beta	0.441	0.0680698	0.841	FALSE
P60123	Ruvbl1	RuvB-like 1 (EC 3.6.4.12) (49 kDa TATA box-binding protein-interacting protein) (49 kDa TBP-interacting protein) (DNA helicase p50) (Pontin 52) (TIP49a)	0.441	0.00277433	0.428	FALSE
P13233	Cnp	2',3'-cyclic-nucleotide 3'-phosphodiesterase (CNP) (CNPase) (EC 3.1.4.37)	0.44	0.272995	0.919	FALSE
Q4G064	Coq5	2-methoxy-6-polyprenyl-1,4-benzoquinol methylase, mitochondrial (EC 2.1.1.201) (Ubiquinone biosynthesis methyltransferase COQ5)	0.44	0.0273617	0.756	FALSE
Q9EQZ1	Tsc22d3	TSC22 domain family protein 3 (Glucocorticoid-induced leucine zipper protein)	0.44	0.385386	0.932	FALSE
D4ACL2	Ttc38	Tetratricopeptide repeat protein 38	0.439	0.139303	0.888	FALSE
O70352	Cd82	CD82 antigen (Metastasis suppressor Kangai-1 homolog) (CD antigen CD82)	0.439	0.215715	0.909	FALSE
P10760	Ahcy	Adenosylhomocysteinase (AdoHcyase) (EC 3.3.1.1) (S-adenosyl-L-homocysteine hydrolase)	0.439	0.022054	0.731	FALSE
P85973	Pnp	Purine nucleoside phosphorylase (PNP) (EC 2.4.2.1) (Inosine phosphorylase) (Inosine-guanosine phosphorylase)	0.439	0.0236657	0.739	FALSE
Q5FWT5	Qrsl1	Glutamyl-tRNA(Gln) amidotransferase subunit A, mitochondrial (Glu-AdT subunit A) (EC 6.3.5.7) (Glutaminyl-tRNA synthase-like protein 1)	0.439	0.0607812	0.832	FALSE
Q5FWT7	Ublcp1	Ubiquitin-like domain-containing CTD phosphatase 1 (EC 3.1.3.16) (Nuclear proteasome inhibitor UBLCP1)	0.439	0.0012966	0.319	FALSE
Q6J2U6	Rnf114	E3 ubiquitin-protein ligase RNF114 (EC 2.3.2.27) (RING finger protein 114) (RING-type E3 ubiquitin transferase RNF114) (Zinc finger protein 313)	0.439	0.119707	0.879	FALSE
A0A0G2K9R9	Psme4	Proteasome activator subunit 4 (RCG23342, isoform CRA_a)	0.438	0.0142403	0.673	FALSE
A0A8I6A2J2	Serac1	Serine active site containing 1 (Similar to serine active site containing 1 (Predicted))	0.438	0.11556	0.877	FALSE
Q4V898	Rbmx	RNA-binding motif protein, X chromosome (Heterogeneous nuclear ribonucleoprotein G) (hnRNP G) (RNA-binding motif protein, X chromosome retrogene) (RNA-binding motif protein, X chromosome retrogene-like) [Cleaved into: RNA-binding motif protein, X chromosome, N-terminally processed]	0.438	0.0063573	0.546	FALSE
Q64591	Decr1	2,4-dienoyl-CoA reductase [(3E)-enoyl-CoA-producing], mitochondrial (EC 1.3.1.124) (2,4-dienoyl-CoA reductase [NADPH]) (4-enoyl-CoA reductase [NADPH])	0.438	0.00529331	0.515	FALSE
Q78EJ9	Capn8	Calpain-8 (EC 3.4.22.53) (Calpain large subunit 4) (New calpain 2) (nCL-2) (Stomach-specific M-type calpain)	0.438	0.281827	0.921	FALSE
A0A8I5Y525	Stt3a	Dolichyl-diphosphooligosaccharide--protein glycotransferase (EC 2.4.99.18)	0.437	0.00669413	0.555	FALSE
D4AE03	Engase	Mannosyl-glycoprotein endo-beta-N-acetylglucosaminidase (EC 3.2.1.96)	0.437	0.029124	0.763	FALSE
Q5U2T5	Stard3	StAR-related lipid transfer protein 3 (START domain-containing protein 3)	0.437	0.0728345	0.846	FALSE
Q68FU7	Coq6	Ubiquinone biosynthesis monooxygenase COQ6, mitochondrial (EC 1.14.13.-) (Coenzyme Q10 monooxygenase 6)	0.437	0.0402749	0.796	FALSE
A0A8I6A1D9	Use1	Vesicle transport protein USE1 (USE1-like protein)	0.436	0.00222294	0.397	FALSE
A0A8I6A5U6	Luc7l2	LUC7-like 2 pre-mRNA splicing factor	0.436	0.00230905	0.402	FALSE
B0BND0	Enpp6	Glycerophosphocholine cholinephosphodiesterase ENPP6 (GPC-Cpde) (EC 3.1.4.-) (EC 3.1.4.38) (Choline-specific glycerophosphodiester phosphodiesterase) (Ectonucleotide pyrophosphatase/phosphodiesterase family member 6) (E-NPP 6) (NPP-6)	0.436	0.290442	0.922	FALSE
A0A096MJ11	Gsdmd	Gasdermin D (Gasdermin domain containing 1 (Predicted), isoform CRA_a)	0.435	0.0252025	0.746	FALSE
A0A0G2K933	Chrng	Acetylcholine receptor subunit gamma	0.435	0.209867	0.908	FALSE
A0A8I5ZL90	Mlst8	Target of rapamycin complex subunit LST8 (G protein beta subunit-like)	0.435	0.346943	0.928	FALSE
Q6PCT8	Sdhd	Succinate dehydrogenase [ubiquinone] cytochrome b small subunit, mitochondrial (CybS) (CII-4) (QPs3) (Succinate dehydrogenase complex subunit D) (Succinate-ubiquinone oxidoreductase cytochrome b small subunit) (Succinate-ubiquinone reductase membrane anchor subunit)	0.435	0.236588	0.913	FALSE
Q9EST6	Anp32b	Acidic leucine-rich nuclear phosphoprotein 32 family member B (Proliferation-related acidic leucine-rich protein PAL31)	0.435	0.0134484	0.665	FALSE
A0A8I6A6S4	Stim2	Stromal interaction molecule 2	0.434	0.130136	0.884	FALSE
A0A8J8XQI9	Bche	Carboxylic ester hydrolase (EC 3.1.1.-)	0.434	0.496806	0.94	FALSE
D3ZCM3	Abcg4	ATP-binding cassette subfamily G member 4 (EC 7.6.2.-) (ATP-binding cassette, sub-family G (WHITE), member 4)	0.434	0.128366	0.883	FALSE
F1M656	Tulp3	Tubby-like protein	0.434	0.0102152	0.624	FALSE
P08050	Gja1	Gap junction alpha-1 protein (Connexin-43) (Cx43) (Gap junction 43 kDa heart protein)	0.434	0.00222138	0.396	FALSE
Q63610	Tpm3	Tropomyosin alpha-3 chain (Gamma-tropomyosin) (Tropomyosin-3) (Tropomyosin-5)	0.434	0.0306439	0.768	FALSE
Q4KM71	Sfpq	Splicing factor proline and glutamine-rich (Splicing factor proline/glutamine rich (Polypyrimidine tract binding protein associated))	0.433	0.00121009	0.31	FALSE
Q62833	Grk5	G protein-coupled receptor kinase 5 (EC 2.7.11.16) (G protein-coupled receptor kinase GRK5)	0.433	0.0258606	0.749	FALSE
Q6P767	Pttg1ip	Pituitary tumor-transforming gene 1 protein-interacting protein (Pituitary tumor-transforming gene protein-binding factor) (PBF) (PTTG-binding factor)	0.433	0.307311	0.924	FALSE
A0A0G2JUT8	Ctu2	Cytoplasmic tRNA 2-thiolation protein 2	0.432	0.260247	0.917	FALSE
P70615	Lmnb1	Lamin-B1	0.432	0.000435166	0.184	FALSE
Q63639	Aldh1a2	Retinal dehydrogenase 2 (RALDH 2) (RalDH2) (EC 1.2.1.36) (Aldehyde dehydrogenase family 1 member A2) (Retinaldehyde-specific dehydrogenase type 2) (RALDH(II))	0.432	0.371097	0.931	FALSE
A0A0G2JTT7	Arhgap22	Rho GTPase-activating protein 22	0.431	0.105236	0.871	FALSE
A0A8I5Y6S6	Pycr3	Pyrroline-5-carboxylate reductase (EC 1.5.1.2)	0.431	0.111885	0.875	FALSE
A0A8I6A5Z4	Klhl3	Kelch-like protein 3	0.431	0.213315	0.909	FALSE
D3ZMR1	Tomm7	Mitochondrial import receptor subunit TOM7 homolog (Translocase of outer membrane 7 kDa subunit homolog)	0.431	0.507725	0.941	FALSE
G3V683	Ydjc	Carbohydrate deacetylase	0.431	0.09096	0.862	FALSE
P0C5J2	B9d1	B9 domain-containing protein 1 (Endothelial precursor cells protein B9)	0.431	0.279356	0.92	FALSE
Q4KLK7	Nop56	NOP56 ribonucleoprotein (Nucleolar protein 5A) (RCG26515, isoform CRA_c)	0.431	0.00379571	0.472	FALSE
Q5XIB7	Tsen34	tRNA-splicing endonuclease subunit Sen34 (EC 4.6.1.16)	0.431	0.049379	0.815	FALSE
A0A0G2JVY2	Cd163	CD163 molecule	0.43	0.08201	0.855	FALSE
F7FGS0	Mrpl34	39S ribosomal protein L34, mitochondrial	0.43	0.229257	0.912	FALSE
Q6P7D4	Cyp20a1	Cytochrome P450 20A1 (EC 1.14.-.-)	0.43	0.0489969	0.814	FALSE
A0A0G2JYJ5	Ap5z1	Adaptor-related protein complex 5 subunit zeta 1	0.429	0.0218452	0.729	FALSE
A0A8I5ZL71	Cers6	Ceramide synthase 6	0.429	0.311184	0.924	FALSE
A0A8I6AQ99	Bnip3	BCL2 interacting protein 3	0.429	0.0672479	0.84	FALSE
G3V9B3	Mag	Myelin-associated glycoprotein (Myelin-associated glycoprotein, isoform CRA_a)	0.429	0.210055	0.908	FALSE
P28075	Psmb5	Proteasome subunit beta type-5 (EC 3.4.25.1) (Macropain epsilon chain) (Multicatalytic endopeptidase complex epsilon chain) (Proteasome chain 6) (Proteasome epsilon chain) (Proteasome subunit X)	0.429	0.022908	0.735	FALSE
Q7TQ20	Dnajc2	DnaJ homolog subfamily C member 2 (Gliosarcoma-related antigen MIDA1) (Zuotin-related factor 1)	0.429	0.085146	0.857	FALSE
P30713	Gstt2	Glutathione S-transferase theta-2 (EC 2.5.1.18) (GST 12-12) (GST class-theta-2) (Glutathione S-transferase 12) (Glutathione S-transferase Yrs-Yrs)	0.428	0.128894	0.883	FALSE
Q63744	Dlc1	Rho GTPase-activating protein 7 (Deleted in liver cancer 1 protein homolog) (DLC-1) (Rho-type GTPase-activating protein 7) (START domain-containing protein 12) (StARD12) (StAR-related lipid transfer protein 12) (p122-RhoGAP)	0.428	0.0578879	0.828	FALSE
Q9EPH8	Pabpc1	Polyadenylate-binding protein 1 (PABP-1) (Poly(A)-binding protein 1)	0.428	0.0114353	0.641	FALSE
A0A0G2K1A8	Plekha1	Pleckstrin homology domain-containing A1 (Similar to Pleckstrin homology domain-containing protein family A member 1 (Tandem PH domain containing protein-1) (Predicted), isoform CRA_b)	0.427	0.33981	0.928	FALSE
D4AAU6	Ccdc25	Coiled-coil domain-containing protein 25	0.427	0.17951	0.901	FALSE
D4ACP3	Tmem169	RCG25033, isoform CRA_a (Transmembrane protein 169)	0.427	0.247275	0.915	FALSE
Q63416	Itih3	Inter-alpha-trypsin inhibitor heavy chain H3 (ITI heavy chain H3) (ITI-HC3) (Inter-alpha-inhibitor heavy chain 3)	0.427	0.0635952	0.836	FALSE
A0A0G2JTH4	Cd47	Leukocyte surface antigen CD47 (Integrin-associated protein)	0.426	0.155378	0.893	FALSE
A0A8I5Y5F2	Acin1	Apoptotic chromatin condensation inducer 1	0.426	0.00269802	0.424	FALSE
A0A8I5Y7L4	Top2b	DNA topoisomerase 2 (EC 5.6.2.2)	0.426	0.00125942	0.316	FALSE
A0A8I6A638	Dctn4	Dynactin subunit 4	0.425	0.373241	0.931	FALSE
F1LMQ3	Psmd8	26S proteasome non-ATPase regulatory subunit 8	0.425	0.0284172	0.76	FALSE
Q5BJX0	Ntmt1	N-terminal Xaa-Pro-Lys N-methyltransferase 1 (EC 2.1.1.244) (Alpha N-terminal protein methyltransferase 1A) (Methyltransferase-like protein 11A) (X-Pro-Lys N-terminal protein methyltransferase 1A) (NTM1A) [Cleaved into: N-terminal Xaa-Pro-Lys N-methyltransferase 1, N-terminally processed]	0.425	0.0348265	0.782	FALSE
Q6Y1S1	Myd88	Myeloid differentiation primary response protein MyD88	0.425	0.042881	0.802	FALSE
P83565	Mrpl40	39S ribosomal protein L40, mitochondrial (L40mt) (MRP-L40)	0.424	0.171229	0.898	FALSE
Q68FR5	Tmem209	Transmembrane protein 209	0.424	0.0778008	0.851	FALSE
Q8VHK7	Hdgf	Hepatoma-derived growth factor (HDGF)	0.424	0.0116572	0.644	FALSE
Q9JKL8	Adnp	Activity-dependent neuroprotector homeobox protein (Activity-dependent neuroprotective protein)	0.424	0.0237912	0.74	FALSE
A0A8I6AGA8	Unc13b	Protein unc-13 homolog B	0.423	0.463908	0.938	FALSE
B2RYM6	Zc3hc1	Zc3hc1 protein (Zinc finger, C3HC-type-containing 1)	0.423	0.0128751	0.659	FALSE
F1LWG4	Ndufaf1	Complex I intermediate-associated protein 30, mitochondrial (NADH dehydrogenase [ubiquinone] 1 alpha subcomplex assembly factor 1)	0.423	0.11601	0.877	FALSE
O70436	Smad2	Mothers against decapentaplegic homolog 2 (MAD homolog 2) (Mothers against DPP homolog 2) (Mad-related protein 2) (SMAD family member 2) (SMAD 2) (Smad2)	0.423	0.0523147	0.82	FALSE
P22057	Ptgds	Prostaglandin-H2 D-isomerase (EC 5.3.99.2) (Glutathione-independent PGD synthase) (Lipocalin-type prostaglandin-D synthase) (Prostaglandin-D2 synthase) (PGD2 synthase) (PGDS) (PGDS2)	0.423	0.207699	0.908	FALSE
P54759	Epha7	Ephrin type-A receptor 7 (EC 2.7.10.1) (EPH homology kinase 3) (EHK-3)	0.423	0.329389	0.927	FALSE
Q99NH3	Rab3il1	Guanine nucleotide exchange factor for Rab-3A (Rab-3A-interacting-like protein 1) (Rab3A-interacting-like protein 1) (Rabin3-like 1)	0.422	0.108018	0.873	FALSE
A0A8I6AWI1	Myo1f	Myosin IF	0.421	0.204046	0.907	FALSE
Q5M969	Nanp	N-acylneuraminate-9-phosphatase (EC 3.1.3.29) (Haloacid dehalogenase-like hydrolase domain-containing protein 4) (Neu5Ac-9-Pase)	0.421	0.179191	0.901	FALSE
Q7TP47	Syncrip	Heterogeneous nuclear ribonucleoprotein Q (hnRNP Q) (Liver regeneration-related protein LRRG077) (Synaptotagmin-binding, cytoplasmic RNA-interacting protein)	0.421	0.050262	0.816	FALSE
B3DMA2	Acad11	Acyl-CoA dehydrogenase family member 11 (ACAD-11) (EC 1.3.8.-)	0.42	0.128722	0.883	FALSE
G3V629	Ppp1r18	Protein phosphatase 1, regulatory subunit 18 (RGD1309543 protein)	0.42	0.198267	0.905	FALSE
G3V6W1	Gria4	Glutamate receptor	0.42	0.111271	0.875	FALSE
P83888	Tubg1	Tubulin gamma-1 chain (Gamma-1-tubulin) (Gamma-tubulin complex component 1) (GCP-1)	0.42	0.0145497	0.676	FALSE
A0A8I5ZQQ5	Smarca5	SWI/SNF related, matrix associated, actin dependent regulator of chromatin, subfamily a, member 5	0.419	0.00133976	0.324	FALSE
Q4QQV3	Fam162a	Protein FAM162A (E2-induced gene 5 protein homolog)	0.419	0.0414844	0.799	FALSE
A1L1K3	Anapc5	Anaphase-promoting complex subunit 5 (APC5) (Cyclosome subunit 5)	0.418	0.140109	0.888	FALSE
D3ZHQ1	Dpp8	Dipeptidylpeptidase 8 (Dipeptidylpeptidase 8 (Predicted), isoform CRA_a)	0.418	0.178632	0.9	FALSE
F1LW69	Wac	WW domain-containing adaptor with coiled-coil	0.418	0.169938	0.898	FALSE
A0A8I6A6J4	Pfdn1	Prefoldin subunit 1	0.417	0.116447	0.877	FALSE
D3ZUL1	Ccdc124	Coiled-coil domain-containing 124 (Uncharacterized protein RGD1310931_predicted)	0.417	0.203084	0.907	FALSE
Q767I8	Pcdha4	Protocadherin alpha-4 (PCDH-alpha-4) (Cadherin-related neuronal receptor 4)	0.417	0.107007	0.872	FALSE
A0A8I5ZQW6	Ksr1	Non-specific serine/threonine protein kinase (EC 2.7.11.1)	0.416	0.00780548	0.581	FALSE
D4A0T8	Dhrs7	Dehydrogenase/reductase 7	0.416	0.004989	0.508	FALSE
Q642A4	0	UPF0598 protein C8orf82 homolog	0.416	0.120079	0.879	FALSE
Q9JJ22	Erap1	Endoplasmic reticulum aminopeptidase 1 (EC 3.4.11.-) (ARTS-1) (Adipocyte-derived leucine aminopeptidase) (A-LAP) (Aminopeptidase PILS) (Puromycin-insensitive leucyl-specific aminopeptidase) (PILS-AP)	0.416	0.042115	0.8	FALSE
A0A8I5ZM80	Armh3	Armadillo-like helical domain containing 3 (RCG57700, isoform CRA_a)	0.415	0.121918	0.88	FALSE
A0A8I6A9Y1	U2af2	Splicing factor U2AF subunit (U2 snRNP auxiliary factor large subunit)	0.415	0.0267337	0.753	FALSE
B2RYA6	Prcc	Papillary renal cell carcinoma (Translocation-associated) (Predicted) (Prcc protein) (Proline-rich mitotic checkpoint control factor)	0.415	0.301004	0.923	FALSE
F1LV76	Cdkal1	tRNA-t(6)A37 methylthiotransferase (EC 2.8.4.5)	0.415	0.0235421	0.738	FALSE
Q6AXY8	Dhrs1	Dehydrogenase/reductase (SDR family) member 1 (Dehydrogenase/reductase (SDR family) member 1, isoform CRA_b) (Dehydrogenase/reductase 1)	0.415	0.00820391	0.589	FALSE
B2GUW8	Slc25a53	Mcart1l protein (Solute carrier family 25, member 53)	0.414	0.194661	0.905	FALSE
D3ZD97	Dhx15	RNA helicase (EC 3.6.4.13)	0.414	0.000444446	0.186	FALSE
P84087	Cplx2	Complexin-2 (Complexin II) (CPX II) (Synaphin-1)	0.414	0.219574	0.91	FALSE
A0A8I5ZTX1	Plekha2	Pleckstrin homology domain containing A2	0.413	0.278393	0.92	FALSE
P62489	Polr2g	DNA-directed RNA polymerase II subunit RPB7 (RNA polymerase II subunit B7) (DNA-directed RNA polymerase II subunit G)	0.413	0.00312688	0.445	FALSE
P85968	Pgd	6-phosphogluconate dehydrogenase, decarboxylating (EC 1.1.1.44)	0.413	0.0306918	0.768	FALSE
Q76MX4	Mafg	Transcription factor MafG (V-maf musculoaponeurotic fibrosarcoma oncogene homolog G)	0.413	0.129887	0.884	FALSE
A0A8I6A4K3	Nap1l1	Nucleosome assembly protein 1-like 1	0.412	0.624705	0.947	FALSE
G3V7T6	Sf3b1	Splicing factor 3b, subunit 1 (Splicing factor 3b, subunit 1, isoform CRA_b)	0.412	0.00261592	0.42	FALSE
P35286	Rab13	Ras-related protein Rab-13	0.412	0.0187081	0.71	FALSE
Q5PPG7	Eif2d	Eukaryotic translation initiation factor 2D (eIF2d) (Ligatin)	0.412	0.0672954	0.84	FALSE
Q62682	Cntn3	Contactin-3 (Brain-derived immunoglobulin superfamily protein 1) (BIG-1)	0.412	0.320232	0.925	FALSE
Q6P747	Hp1bp3	Heterochromatin protein 1-binding protein 3	0.412	0.00314878	0.446	FALSE
Q4V8K3	Naa11	N-alpha-acetyltransferase 11 (EC 2.3.1.255) (N-terminal acetyltransferase complex ARD1 subunit homolog B) (NatA catalytic subunit Naa11)	0.411	0.141697	0.888	FALSE
Q7TPK0	Fdps	Ac2-125 (RUN and SH3 domain-containing 1)	0.411	0.270004	0.919	FALSE
A0A8I5ZQ38	Hnrnpm	Heterogeneous nuclear ribonucleoprotein M	0.41	0.219483	0.91	FALSE
P17988	Sult1a1	Sulfotransferase 1A1 (ST1A1) (EC 2.8.2.1) (Aryl sulfotransferase) (Aryl sulfotransferase IV) (ASTIV) (Minoxidil sulfotransferase) (Mx-ST) (PST-1) (Phenol sulfotransferase) (Sulfokinase) (Tyrosine-ester sulfotransferase)	0.41	0.123914	0.881	FALSE
P32362	Urod	Uroporphyrinogen decarboxylase (UPD) (URO-D) (EC 4.1.1.37)	0.41	0.0347261	0.781	FALSE
P70582	Nup54	Nuclear pore complex protein Nup54 (54 kDa nucleoporin) (Nucleoporin Nup54)	0.41	0.0133904	0.664	FALSE
Q8VGC3	Cacnb2	Voltage-dependent L-type calcium channel subunit beta-2 (CAB2) (Calcium channel voltage-dependent subunit beta 2)	0.41	0.336792	0.927	FALSE
A0A8I6A0A6	Gramd4	GRAM domain containing 4	0.409	0.157397	0.894	FALSE
D4A6X7	Ppcs	Phosphopantothenoylcysteine synthetase (RCG50172, isoform CRA_b)	0.409	0.00929891	0.609	FALSE
Q5U214	Snrpa	U1 small nuclear ribonucleoprotein A	0.409	0.00273188	0.426	FALSE
Q5U2Y1	Gtf2i	General transcription factor II-I (GTFII-I) (TFII-I)	0.409	0.00203809	0.384	FALSE
A0A8I6G8D1	Trim56	RCG21693, isoform CRA_a (Tripartite motif-containing 56)	0.408	0.301816	0.923	FALSE
P49242	Rps3a	40S ribosomal protein S3a (V-fos transformation effector protein) [Cleaved into: 40S ribosomal protein S3b]	0.408	0.0229325	0.735	FALSE
Q8CHN6	Sgpl1	Sphingosine-1-phosphate lyase 1 (S1PL) (SP-lyase 1) (SPL) (SPL 1) (EC 4.1.2.27) (Sphingosine-1-phosphate aldolase)	0.408	0.047387	0.811	FALSE
A0A8I6AGJ7	Celf3	CUGBP, Elav-like family member 3	0.407	0.0834442	0.856	FALSE
A0A8I6ASD3	Dip2c	Disco-interacting protein 2 homolog C	0.407	0.225414	0.911	FALSE
A1A5S1	Prpf6	Pre-mRNA-processing factor 6 (PRP6 homolog) (U5 snRNP-associated 102 kDa protein) (U5-102 kDa protein)	0.407	0.0147586	0.678	FALSE
D3ZVF4	Trappc2	Trafficking protein particle complex subunit 2	0.407	0.306116	0.924	FALSE
A0A0G2K1K3	Gm2a	GM2 ganglioside activator	0.406	0.00538797	0.517	FALSE
A0A8I5ZTQ7	Zc3h4	Zinc finger CCCH-type containing 4	0.406	0.0538962	0.822	FALSE
P49185	Mapk8	Mitogen-activated protein kinase 8 (MAP kinase 8) (MAPK 8) (EC 2.7.11.24) (SAPK gamma) (Stress-activated protein kinase JNK1) (c-Jun N-terminal kinase 1) (p54 gamma)	0.406	0.376652	0.931	FALSE
Q04940	Nrgn	Neurogranin (Ng) (Protein kinase C substrate 7.5 kDa protein) (RC3) [Cleaved into: NEUG(55-78)]	0.406	0.222366	0.911	FALSE
Q4FZS1	Cbx8	Chromobox 8 (Chromobox homolog 8 (Drosophila, Pc class), isoform CRA_a) (Chromobox homolog 8 (Pc class homolog, Drosophila))	0.406	0.188779	0.903	FALSE
Q63621	Il1rap	Interleukin-1 receptor accessory protein (IL-1 receptor accessory protein) (IL-1RAcP) (EC 3.2.2.6)	0.406	0.0408689	0.797	FALSE
A0A096MK22	Dusp14	Dual specificity phosphatase 14	0.405	0.0862315	0.858	FALSE
D4A067	RGD1564541	STING ER exit protein	0.405	0.0557208	0.825	FALSE
P05370	G6pdx	Glucose-6-phosphate 1-dehydrogenase (G6PD) (EC 1.1.1.49)	0.405	0.0114464	0.641	FALSE
P14668	Anxa5	Annexin A5 (Anchorin CII) (Annexin V) (Annexin-5) (Calphobindin I) (CPB-I) (Endonexin II) (Lipocortin V) (Placental anticoagulant protein 4) (PP4) (Placental anticoagulant protein I) (PAP-I) (Thromboplastin inhibitor) (Vascular anticoagulant-alpha) (VAC-alpha)	0.405	0.00449356	0.495	FALSE
A0A0G2K1W9	Ldhd	Lactate dehydrogenase D	0.404	0.210862	0.908	FALSE
A0A8I5ZRY0	Mien1	Migration and invasion enhancer 1	0.404	0.342576	0.928	FALSE
A0A8I6A6Q6	Nosip	Nitric oxide synthase-interacting protein	0.404	0.0673073	0.84	FALSE
A2VD12	Pbxip1	Pre-B-cell leukemia transcription factor-interacting protein 1 (Hematopoietic PBX-interacting protein)	0.404	0.00108977	0.297	FALSE
B1WBY7	Erlin1	ER lipid raft-associated 1 (SPFH domain family, member 1 (Predicted))	0.404	0.183319	0.902	FALSE
D3ZUQ2	Naa10	N-terminal amino-acid N(alpha)-acetyltransferase NatA (EC 2.3.1.255)	0.404	0.0857676	0.858	FALSE
P20717	Padi2	Protein-arginine deiminase type-2 (EC 3.5.3.15) (Peptidylarginine deiminase II) (Protein-arginine deiminase type II)	0.404	0.093827	0.864	FALSE
Q498M4	Wdr5	WD repeat-containing protein 5	0.404	0.115249	0.877	FALSE
Q5U2X0	Cdkn2aip	CDKN2A-interacting protein (Collaborator of ARF)	0.404	0.0515796	0.819	FALSE
D3ZBN4	Erg28	Ergosterol biosynthesis 28 homolog (Similar to HSPC288 (Predicted), isoform CRA_b)	0.403	0.160559	0.895	FALSE
D3ZG07	Lsm6	RCG51654, isoform CRA_a (RCG63582, isoform CRA_b) (Sm protein F-like)	0.403	0.00620538	0.542	FALSE
G3V9M1	Ddx23	RNA helicase (EC 3.6.4.13)	0.403	0.0039433	0.477	FALSE
A0A8I6G7L1	Iqsec1	IQ motif and SEC7 domain-containing protein 1	0.402	0.0308173	0.769	FALSE
Q5RKJ1	Maea	E3 ubiquitin-protein transferase MAEA (EC 2.3.2.27) (Macrophage erythroblast attacher)	0.402	0.393943	0.933	FALSE
Q5XIB2	Cwc27	Spliceosome-associated protein CWC27 homolog (Probable inactive peptidyl-prolyl cis-trans isomerase CWC27 homolog) (PPIase CWC27)	0.402	0.0209618	0.724	FALSE
A0A0G2JXK2	Bcap31	B-cell receptor-associated protein (BCR-associated protein)	0.401	0.000843617	0.263	FALSE
A0A8I6ACI2	Ssna1	SS nuclear autoantigen 1	0.401	0.214553	0.909	FALSE
Q4V7D9	Smpdl3b	Acid sphingomyelinase-like phosphodiesterase	0.401	0.100198	0.868	FALSE
Q62599	Mta1	Metastasis-associated protein MTA1	0.401	0.00434565	0.49	FALSE
D3ZXP3	H2afx	Histone H2A	0.4	0.104303	0.871	FALSE
D4A0F3	Osbpl6	Oxysterol-binding protein	0.4	0.251814	0.916	FALSE
D4A3V2	Ndufa6	NADH dehydrogenase [ubiquinone] 1 alpha subcomplex subunit 6	0.4	0.0199274	0.718	FALSE
A0A0G2K5K3	Nmral1	NmrA-like family domain-containing protein 1	0.399	0.449608	0.937	FALSE
A0A8I6ACQ5	Fubp3	Far upstream element binding protein 3	0.399	0.0160818	0.69	FALSE
Q5U302	Ctnna1	Catenin (Cadherin associated protein), alpha 1 (Catenin (Cadherin-associated protein), alpha 1, isoform CRA_b) (Catenin alpha 1)	0.399	0.000856732	0.265	FALSE
Q6B4M5	Pard6a	Partitioning defective 6 homolog alpha (PAR-6) (PAR-6 alpha) (PAR-6A)	0.399	0.162186	0.896	FALSE
Q793F9	Vps4a	Vacuolar protein sorting-associated protein 4A (EC 3.6.4.6)	0.399	0.0161628	0.691	FALSE
A0A0G2KA88	Soga1	Suppressor of glucose, autophagy-associated 1	0.398	0.141448	0.888	FALSE
B0BN20	Tspan6	Tetraspanin	0.398	0.071531	0.845	FALSE
P19643	Maob	Amine oxidase [flavin-containing] B (EC 1.4.3.21) (EC 1.4.3.4) (Monoamine oxidase type B) (MAO-B)	0.398	0.00375079	0.471	FALSE
A0A8I5ZPS5	Trnt1	tRNA nucleotidyl transferase 1	0.397	0.0218615	0.73	FALSE
Q56A18	Smarce1	SWI/SNF-related matrix-associated actin-dependent regulator of chromatin subfamily E member 1 (BRG1-associated factor 57) (BAF57)	0.397	0.0267855	0.753	FALSE
Q6AYK1	Rnps1	RNA-binding protein with serine-rich domain 1	0.397	0.0256373	0.748	FALSE
Q99M63	Smu1	WD40 repeat-containing protein SMU1 (Brain-enriched WD repeat-containing protein) (Smu-1 suppressor of mec-8 and unc-52 protein homolog) [Cleaved into: WD40 repeat-containing protein SMU1, N-terminally processed]	0.397	0.0172273	0.699	FALSE
Q9EQS0	Taldo1	Transaldolase (EC 2.2.1.2)	0.397	0.0120101	0.648	FALSE
A0A8I5YCN5	Rapgef6	Rap guanine nucleotide exchange factor 6	0.396	0.11355	0.876	FALSE
P06761	Hspa5	Endoplasmic reticulum chaperone BiP (EC 3.6.4.10) (78 kDa glucose-regulated protein) (GRP-78) (Binding-immunoglobulin protein) (BiP) (Heat shock protein 70 family protein 5) (HSP70 family protein 5) (Heat shock protein family A member 5) (Immunoglobulin heavy chain-binding protein) (Steroidogenesis-activator polypeptide)	0.396	0.0441949	0.805	FALSE
Q5FVM4	Nono	Non-POU domain-containing octamer-binding protein (NonO protein)	0.395	0.00279201	0.429	FALSE
A0A8I6AUK2	Naa20	N(alpha)-acetyltransferase 20, NatB catalytic subunit (N-acetyltransferase 5 (ARD1 homolog, S. cerevisiae) (Predicted), isoform CRA_b)	0.394	0.187522	0.903	FALSE
D4A5K6	Zmpste24	CAAX prenyl protease (EC 3.4.24.84)	0.394	0.0480849	0.812	FALSE
P35171	Cox7a2	Cytochrome c oxidase subunit 7A2, mitochondrial (Cytochrome c oxidase subunit VIIa-liver/heart) (Cytochrome c oxidase subunit VIIa-L)	0.394	0.386469	0.932	FALSE
Q5U2Y6	Tfip11	Tuftelin-interacting protein 11 (Septin and tuftelin-interacting protein 1) (STIP-1)	0.394	0.0263925	0.752	FALSE
A0A8I6GI31	Ercc1	ERCC excision repair 1, endonuclease non-catalytic subunit	0.393	0.0246088	0.744	FALSE
F7EZ89	Tbc1d15	TBC1 domain family, member 15	0.393	0.00190221	0.374	FALSE
Q5BJY6	Amdhd2	N-acetylglucosamine-6-phosphate deacetylase (GlcNAc 6-P deacetylase) (EC 3.5.1.25) (Amidohydrolase domain-containing protein 2)	0.393	0.0370589	0.788	FALSE
Q9QX69	Lancl1	Glutathione S-transferase LANCL1 (EC 2.5.1.18) (40 kDa erythrocyte membrane protein) (p40) (LanC-like protein 1)	0.393	0.0652369	0.838	FALSE
A0A8I5ZU77	Dglucy	D-glutamate cyclase	0.392	0.110834	0.874	FALSE
B2GV72	Cbr3	Carbonyl reductase [NADPH] 3 (EC 1.1.1.184) (Monomeric carbonyl reductase 3) (Quinone reductase CBR3) (EC 1.6.5.10)	0.392	0.470786	0.939	FALSE
D4AAE9	Cisd2	ZnF_CDGSH domain-containing protein	0.392	0.346041	0.928	FALSE
D4ADS6	Ints7	Integrator complex subunit 7	0.392	0.00264358	0.421	FALSE
Q2PWT8	Ap4m1	AP-4 complex subunit mu-1 (AP-4 adaptor complex mu subunit) (Adaptor-related protein complex 4 subunit mu-1) (Mu subunit of AP-4) (Mu-adaptin-related protein 2) (mu-ARP2) (Mu4-adaptin) (mu4)	0.392	0.318478	0.925	FALSE
Q66HF9	Lrrfip1	Leucine-rich repeat flightless-interacting protein 1 (LRR FLII-interacting protein 1)	0.392	0.314386	0.925	FALSE
A0A8I5ZQB7	Aifm2	Apoptosis inducing factor, mitochondria associated 2	0.391	0.212757	0.909	FALSE
D4AAB5	Pm20d2	Xaa-Arg dipeptidase	0.391	0.0506426	0.817	FALSE
P04166	Cyb5b	Cytochrome b5 type B (Cytochrome b5 outer mitochondrial membrane isoform)	0.391	0.346159	0.928	FALSE
Q3MIF4	Xylb	Xylulose kinase (Xylulokinase) (EC 2.7.1.17)	0.391	0.2511	0.916	FALSE
A0A8I6ALD4	Tjp2	Tight junction protein 2	0.39	0.0139179	0.67	FALSE
F1LW91	Numa1	Nuclear mitotic apparatus protein 1	0.39	0.00455129	0.496	FALSE
Q9Z1Z6	Ilkap	Integrin-linked kinase-associated serine/threonine phosphatase 2C (ILKAP) (EC 3.1.3.16) (PP2Cdelta)	0.39	0.0295675	0.764	FALSE
A0A8I5ZJI0	Lrch3	Leucine rich repeats and calponin homology domain containing 3 (Leucine-rich repeats and calponin homology (CH) domain containing 3 (Predicted), isoform CRA_a)	0.389	0.0815811	0.854	FALSE
B5DF91	Elavl1	ELAV-like protein 1 (Hu-antigen R) (HuR)	0.389	0.0137785	0.668	FALSE
D3ZQM0	Sf3a1	Splicing factor 3a, subunit 1 (Splicing factor 3a, subunit 1 (Predicted))	0.389	0.00270167	0.425	FALSE
D3ZSC8	Dnajc17	DnaJ homolog subfamily C member 17	0.389	0.171371	0.898	FALSE
Q5BJX1	Mrpl41	39S ribosomal protein L41, mitochondrial (L41mt) (MRP-L41)	0.389	0.225662	0.911	FALSE
A0A8I5ZJF5	Klf13	Kruppel-like factor 13	0.388	0.121822	0.88	FALSE
Q2TA63	Tmem147	Transmembrane protein 147	0.388	0.11967	0.879	FALSE
Q5RJK5	Cbx3	Chromobox 3 (Chromobox homolog 3 (HP1 gamma homolog, Drosophila)) (Chromobox homolog 3 (HP1 gamma homolog, Drosophila), isoform CRA_a)	0.388	0.00585296	0.532	FALSE
A0A8I6AIM6	Cables1	Cdk5 and Abl enzyme substrate 1	0.387	0.628115	0.947	FALSE
A0A8I5ZSU6	Coro1b	Coronin	0.386	0.0363522	0.786	FALSE
A0A8I6AKP6	Rnf213	Ring finger protein 213	0.386	0.55415	0.944	FALSE
A0A8J8XPQ6	Dcps	m7GpppX diphosphatase (EC 3.6.1.59)	0.386	0.00984143	0.618	FALSE
A0A0G2K9Q0	Tbck	TBC1 domain-containing kinase	0.385	0.19461	0.905	FALSE
P12749	Rpl26	60S ribosomal protein L26	0.385	0.0295424	0.764	FALSE
P49621	Dgkb	Diacylglycerol kinase beta (DAG kinase beta) (EC 2.7.1.107) (90 kDa diacylglycerol kinase) (Diglyceride kinase beta) (DGK-beta)	0.385	0.350103	0.929	FALSE
P60905	Dnajc5	DnaJ homolog subfamily C member 5 (Cysteine string protein) (CSP)	0.385	0.388477	0.932	FALSE
Q6AYD3	Pa2g4	Proliferation-associated protein 2G4	0.385	0.0177894	0.703	FALSE
A0A8I5Y641	Rrbp1	Ribosome binding protein 1	0.384	0.00175006	0.362	FALSE
A0A8I6AE68	Anln	Anillin, actin binding protein	0.384	0.292457	0.922	FALSE
D3ZY20	Pcmtd2	Protein-L-isoaspartate (D-aspartate) O-methyltransferase domain-containing 2	0.384	0.117574	0.878	FALSE
Q2MCP5	Wdr45b	WD repeat domain 45B (WDR45-like protein)	0.384	0.174458	0.899	FALSE
Q7TNY6	Acbd3	Golgi resident protein GCP60 (Acyl-CoA-binding domain-containing protein 3) (DMT1-associated protein) (DAP) (Golgi complex-associated protein 1) (GOCAP1) (Golgi phosphoprotein 1) (GOLPH1)	0.384	0.172127	0.899	FALSE
Q80WD1	Rtn4rl2	Reticulon-4 receptor-like 2 (Nogo receptor-like 3) (Nogo-66 receptor homolog 1) (Nogo-66 receptor-related protein 2) (NgR2)	0.384	0.418793	0.935	FALSE
A0A8I6GL39	Scamp2	Secretory carrier-associated membrane protein (Secretory carrier membrane protein)	0.383	0.277103	0.92	FALSE
Q6AXM6	Icam2	Intercellular adhesion molecule 2 (Intercellular adhesion molecule 2, isoform CRA_b)	0.383	0.0510862	0.818	FALSE
Q9JLH7	Cdk5rap3	CDK5 regulatory subunit-associated protein 3 (CDK5 activator-binding protein C53)	0.383	0.0260852	0.75	FALSE
A0A0G2K1M7	Ano6	Anoctamin	0.382	0.121607	0.88	FALSE
A0A0G2K9J1	Syncrip	Heterogeneous nuclear ribonucleoprotein Q	0.382	0.237252	0.913	FALSE
B0BNA7	Eif3i	Eukaryotic translation initiation factor 3 subunit I (eIF3i) (Eukaryotic translation initiation factor 3 subunit 2) (eIF-3-beta) (eIF3 p36)	0.382	0.0129828	0.66	FALSE
D3ZAW4	Abhd4	Abhydrolase domain containing 4 (Predicted) (Abhydrolase domain-containing 4, N-acyl phospholipase B)	0.382	0.00359537	0.465	FALSE
D4A8F2	Rsu1	RCG55799, isoform CRA_a (Ras suppressor protein 1)	0.382	0.0199323	0.718	FALSE
B4F766	Dym	Dymeclin	0.381	0.09279	0.863	FALSE
B4F7E7	Pals1	Protein PALS1 (MAGUK p55 subfamily member 5) (Protein associated with Lin-7 1)	0.381	0.186381	0.902	FALSE
D3ZC55	Hspa12a	Heat shock 70kDa protein 12A (Predicted), isoform CRA_a (Heat shock protein family A (Hsp70) member 12A)	0.381	0.228196	0.912	FALSE
O54698	Slc29a1	Equilibrative nucleoside transporter 1 (Equilibrative nitrobenzylmercaptopurine riboside-sensitive nucleoside transporter) (Equilibrative NBMPR-sensitive nucleoside transporter) (Nucleoside transporter, es-type) (Solute carrier family 29 member 1)	0.381	0.36935	0.931	FALSE
P54001	P4ha1	Prolyl 4-hydroxylase subunit alpha-1 (4-PH alpha-1) (EC 1.14.11.2) (Procollagen-proline,2-oxoglutarate-4-dioxygenase subunit alpha-1)	0.381	0.0590362	0.83	FALSE
Q63355	Myo1c	Unconventional myosin-Ic (Myosin I beta) (MMI-beta) (MMIb) (Myosin heavy chain myr 2)	0.381	0.0446091	0.806	FALSE
Q9Z1K9	Adam17	Disintegrin and metalloproteinase domain-containing protein 17 (ADAM 17) (EC 3.4.24.86) (TNF-alpha convertase) (TNF-alpha-converting enzyme) (CD antigen CD156b)	0.381	0.0830559	0.855	FALSE
A0A8I5ZPK8	Ppp4r4	Protein phosphatase 4, regulatory subunit 4	0.38	0.415868	0.935	FALSE
A0A8I6AEY6	Grip1	Glutamate receptor interacting protein 1, isoform CRA_a (Glutamate receptor-interacting protein 1)	0.38	0.263244	0.918	FALSE
D3ZKB4	Arhgef4	Rho guanine nucleotide exchange factor 4	0.38	0.0948094	0.864	FALSE
D3ZQJ3	Gigyf1	GRB10-interacting GYF protein 1 (PERQ amino acid rich, with GYF domain 1 (Predicted))	0.38	0.123811	0.881	FALSE
P52190	Kcnj4	Inward rectifier potassium channel 4 (BIR11) (Brain inwardly rectifying K(+) channel 2) (Inward rectifier K(+) channel Kir2.3) (IRK-3) (Potassium channel, inwardly rectifying subfamily J member 4)	0.38	0.410205	0.934	FALSE
P62243	Rps8	40S ribosomal protein S8	0.38	0.0305438	0.768	FALSE
Q6P7Q2	Gpc1	Glypican-1	0.38	0.445707	0.937	FALSE
A0A8I5Y9U9	Cltc	Clathrin heavy chain	0.379	0.646921	0.948	FALSE
B0BNA5	Cotl1	Coactosin-like protein	0.379	0.0655732	0.838	FALSE
A0A0G2JYF0	Slc4a10	Anion exchange protein	0.378	0.444246	0.937	FALSE
A0A0G2K0T6	Sncg	Gamma-synuclein	0.378	0.492841	0.94	FALSE
D4A469	Sesn3	Sestrin 3	0.378	0.212539	0.909	FALSE
G3V7Q4	Ptpn12	Tyrosine-protein phosphatase non-receptor type 12 (EC 3.1.3.48)	0.378	0.0752366	0.848	FALSE
P24268	Ctsd	Cathepsin D (EC 3.4.23.5) [Cleaved into: Cathepsin D 12 kDa light chain; Cathepsin D 9 kDa light chain; Cathepsin D 34 kDa heavy chain; Cathepsin D 30 kDa heavy chain]	0.378	0.00822036	0.589	FALSE
Q5U2Y3	Mpp7	MAGUK p55 subfamily member 7	0.378	0.153136	0.893	FALSE
Q9QYP0	Megf8	Multiple epidermal growth factor-like domains protein 8 (Multiple EGF-like domains protein 8) (Epidermal growth factor-like protein 4) (EGF-like protein 4)	0.378	0.102783	0.87	FALSE
A0A8I6AHX5	Aven	Apoptosis and caspase activation inhibitor (Apoptosis, caspase activation inhibitor (Predicted), isoform CRA_a)	0.377	0.068531	0.842	FALSE
G3V987	LOC108348771	Protocadherin beta-16-like (RCG49511)	0.377	0.079762	0.853	FALSE
P15127	Insr	Insulin receptor (IR) (EC 2.7.10.1) (CD antigen CD220) [Cleaved into: Insulin receptor subunit alpha; Insulin receptor subunit beta]	0.377	0.279719	0.92	FALSE
A0A8I6A9T9	Gphn	Gephyrin [Includes: Molybdopterin molybdenumtransferase (MPT Mo-transferase) (EC 2.10.1.1) (Domain E); Molybdopterin adenylyltransferase (MPT adenylyltransferase) (EC 2.7.7.75) (Domain G)]	0.376	0.101013	0.869	FALSE
A6Y7S3	Kctd8	Potassium channel tetramerisation domain containing 8 (Predicted) (Potassium channel tetramerization domain-containing 8)	0.376	0.0524735	0.82	FALSE
B4F795	Slc44a2	Choline transporter-like protein 2 (Solute carrier family 44 member 2)	0.376	0.0615364	0.833	FALSE
Q4V899	Tmem165	Transmembrane protein 165 (Transmembrane protein TPARL)	0.376	0.10672	0.872	FALSE
Q6PW52	Gabrg2	Gamma-aminobutyric acid receptor subunit gamma-2 (GABA(A) receptor subunit gamma-2)	0.376	0.18257	0.901	FALSE
A0A8I5ZZ90	Tpm2	Tropomyosin beta chain	0.375	0.345922	0.928	FALSE
A0JPP1	Drap1	Dr1-associated corepressor (Dr1-associated protein 1) (Negative cofactor 2-alpha) (NC2-alpha)	0.375	0.0239365	0.74	FALSE
D3ZBW3	Tmem201	Transmembrane protein 201	0.375	0.50193	0.941	FALSE
F1LPQ2	Ascc3	Activating signal cointegrator 1 complex subunit 3 (EC 3.6.4.12)	0.375	0.126258	0.882	FALSE
M0R9Q1	Rbm14	RCG48334, isoform CRA_e (RNA-binding motif protein 14)	0.375	0.0128589	0.658	FALSE
Q66H74	Golph3l	Golgi phosphoprotein 3-like	0.375	0.201503	0.906	FALSE
A0A8I6AEM8	Hexd	Beta-N-acetylhexosaminidase (EC 3.2.1.52)	0.374	0.0788186	0.852	FALSE
D3ZL45	RGD1560784	Similar to RIKEN cDNA B630019K06	0.374	0.320273	0.925	FALSE
P42260	Grik2	Glutamate receptor ionotropic, kainate 2 (GluK2) (Glutamate receptor 6) (GluR-6) (GluR6)	0.374	0.421013	0.935	FALSE
P61980	Hnrnpk	Heterogeneous nuclear ribonucleoprotein K (hnRNP K) (dC stretch-binding protein) (CSBP)	0.374	0.00275667	0.427	FALSE
P63324	Rps12	40S ribosomal protein S12	0.374	0.103289	0.87	FALSE
Q5XI60	Reep6	Receptor expression-enhancing protein 6 (Polyposis locus protein 1-like 1)	0.374	0.417461	0.935	FALSE
Q66HG6	Ca5b	Carbonic anhydrase 5B, mitochondrial (EC 4.2.1.1) (Carbonate dehydratase VB) (Carbonic anhydrase VB) (CA-VB)	0.374	0.277982	0.92	FALSE
Q9Z1X1	Esyt1	Extended synaptotagmin-1 (E-Syt1) (Membrane-bound C2 domain-containing protein) (vp115)	0.374	0.0645499	0.837	FALSE
A1IGU3	Arhgef37	Rho guanine nucleotide exchange factor 37 (Protein 2-88) (Scaffold protein tuba 3)	0.373	0.0351745	0.783	FALSE
B0BNM1	Naxe	NAD(P)H-hydrate epimerase (EC 5.1.99.6) (Apolipoprotein A-I-binding protein) (AI-BP) (NAD(P)HX epimerase)	0.372	0.0170257	0.698	FALSE
B1WBV3	Gfod2	Glucose-fructose oxidoreductase domain-containing 2 (Similar to RIKEN cDNA 5730466C23 (Predicted))	0.372	0.262892	0.918	FALSE
D3ZF13	Ndufab1	Acyl carrier protein	0.372	0.186239	0.902	FALSE
D3ZW38	Exosc6	Exosome component 6	0.372	0.0286463	0.761	FALSE
O35913	Slco1a4	Solute carrier organic anion transporter family member 1A4 (Brain digoxin carrier protein) (Brain-specific organic anion transporter) (OATP-B1) (Sodium-independent organic anion-transporting polypeptide 2) (Solute carrier family 21 member 5)	0.372	0.542949	0.943	FALSE
A0A8I6AEW5	Rcc1	Regulator of chromosome condensation 1	0.371	0.0182283	0.707	FALSE
B2GV97	Sepsecs	O-phosphoseryl-tRNA(Sec) selenium transferase (EC 2.9.1.2) (Selenocysteine synthase) (Selenocysteinyl-tRNA(Sec) synthase) (Sep-tRNA:Sec-tRNA synthase)	0.371	0.164417	0.896	FALSE
D3Z9C0	Mios	Meiosis regulator for oocyte development	0.371	0.00932363	0.609	FALSE
P50878	Rpl4	60S ribosomal protein L4 (60S ribosomal protein L1)	0.371	0.0145392	0.676	FALSE
F7F875	Srpra	SRP receptor subunit alpha	0.37	0.0194114	0.715	FALSE
P07687	Ephx1	Epoxide hydrolase 1 (EC 3.3.2.9) (Epoxide hydratase) (Microsomal epoxide hydrolase) (mEH)	0.37	0.118677	0.878	FALSE
P35280	Rab8a	Ras-related protein Rab-8A (EC 3.6.5.2)	0.37	0.0367433	0.787	FALSE
Q62807	Syt17	Synaptotagmin-17 (Protein B/K) (Synaptotagmin XVII) (SytXVII)	0.37	0.40473	0.934	FALSE
Q6AY94	Timmdc1	Complex I assembly factor TIMMDC1, mitochondrial (Translocase of inner mitochondrial membrane domain-containing protein 1) (TIMM domain containing-protein 1)	0.37	0.0189402	0.712	FALSE
Q6TA25	Fgfr1op2	FGFR1 oncogene partner 2 homolog (Wound-inducible transcript 3.0 protein) (Wit3.0)	0.37	0.124834	0.881	FALSE
Q920P0	Dcxr	L-xylulose reductase (XR) (EC 1.1.1.10) (Dicarbonyl/L-xylulose reductase)	0.37	0.0317529	0.772	FALSE
A0A8I6AFC5	Hpf1	Histone PARylation factor 1	0.369	0.0383472	0.791	FALSE
Q4KLJ3	Gnl2	Nucleolar GTP-binding protein 2	0.369	0.168495	0.898	FALSE
Q9JK72	Ccs	Copper chaperone for superoxide dismutase (Superoxide dismutase copper chaperone)	0.369	0.0501237	0.816	FALSE
A0A8I5ZZZ6	Riok3	Serine/threonine-protein kinase RIO3 (EC 2.7.11.1)	0.368	0.198209	0.905	FALSE
A0A8I6ASV0	Efhd1	EF-hand domain family, member D1	0.368	0.345678	0.928	FALSE
B1WC49	Api5	Api5 protein (Apoptosis inhibitor 5) (RCG26895, isoform CRA_b)	0.368	0.030884	0.769	FALSE
G3V6Z5	Gria3	Glutamate receptor	0.368	0.328393	0.926	FALSE
P62859	Rps28	40S ribosomal protein S28	0.368	0.0231287	0.736	FALSE
Q5U2Q7	Etf1	Eukaryotic peptide chain release factor subunit 1 (Eukaryotic release factor 1) (eRF1)	0.368	0.00503932	0.509	FALSE
A0A0G2KA08	Cpsf2	Cleavage and polyadenylation specificity factor subunit 2 (Cleavage and polyadenylation specificity factor 100 kDa subunit)	0.367	0.0630567	0.835	FALSE
A0A8I5ZMD7	Exoc7	Exocyst complex component 7 (Exocyst complex component Exo70)	0.367	0.415132	0.935	FALSE
D3ZUB0	Rcn1	Reticulocalbin 1 (Reticulocalbin 1 (Predicted), isoform CRA_a)	0.367	0.300411	0.923	FALSE
Q5XI68	Dr1	Protein Dr1 (Down-regulator of transcription 1) (Negative cofactor 2-beta) (NC2-beta) (TATA-binding protein-associated phosphoprotein)	0.367	0.606575	0.946	FALSE
Q9ESZ0	Xrcc1	DNA repair protein XRCC1 (X-ray repair cross-complementing protein 1)	0.367	0.146586	0.89	FALSE
Q9ET20	Scamp4	Secretory carrier-associated membrane protein 4 (SCAMP-4) (Secretory carrier membrane protein 4)	0.367	0.325453	0.926	FALSE
A0A0G2K2M3	Stat6	Signal transducer and activator of transcription	0.366	0.0644082	0.837	FALSE
A0A8I5Y1S8	Lrrfip1	Leucine-rich repeat flightless-interacting protein 1	0.366	0.0679785	0.841	FALSE
A0A8I6ATX8	Washc3	WASH complex subunit 3 (Coiled-coil domain-containing protein 53)	0.366	0.115163	0.877	FALSE
B0BNA9	Cnot11	CCR4-NOT transcription complex subunit 11	0.366	0.0340841	0.779	FALSE
P11598	Pdia3	Protein disulfide-isomerase A3 (EC 5.3.4.1) (58 kDa glucose-regulated protein) (58 kDa microsomal protein) (p58) (Disulfide isomerase ER-60) (Endoplasmic reticulum resident protein 57) (ER protein 57) (ERp57) (Endoplasmic reticulum resident protein 60) (ER protein 60) (ERp60) (HIP-70) (Q-2)	0.366	0.0147516	0.678	FALSE
P62914	Rpl11	60S ribosomal protein L11	0.366	0.022515	0.733	FALSE
A0A8I5ZMA4	Cacna1e	Voltage-dependent R-type calcium channel subunit alpha	0.365	0.217056	0.91	FALSE
O35783	Calu	Calumenin (CBP-50) (Crocalbin)	0.365	0.107122	0.872	FALSE
P05426	Rpl7	60S ribosomal protein L7	0.365	0.0154507	0.684	FALSE
P97887	Psen1	Presenilin-1 (PS-1) (EC 3.4.23.-) (Protein S182) [Cleaved into: Presenilin-1 NTF subunit; Presenilin-1 CTF subunit; Presenilin-1 CTF12 (PS1-CTF12)]	0.365	0.0423626	0.801	FALSE
Q5PPI8	Rmc1	Regulator of MON1-CCZ1	0.365	0.0442711	0.805	FALSE
Q68FT1	Coq9	Ubiquinone biosynthesis protein COQ9, mitochondrial	0.365	0.0350975	0.782	FALSE
A0A8I5ZLL7	Eny2	Transcription and mRNA export factor ENY2 (Enhancer of yellow 2 transcription factor homolog)	0.364	0.0705355	0.844	FALSE
A0A8I5ZYB4	Ddx5	Probable ATP-dependent RNA helicase DDX5 (EC 3.6.4.13) (DEAD box protein 5)	0.364	0.00553613	0.522	FALSE
B0BNB5	Nup43	LOC683983 protein (Nucleoporin 43)	0.364	0.101773	0.869	FALSE
D3ZRN5	Ro60	Ro60, Y RNA-binding protein (TROVE domain family, member 2 (Predicted))	0.364	0.0241891	0.742	FALSE
P17077	Rpl9	60S ribosomal protein L9	0.364	0.0636796	0.836	FALSE
Q63487	RragB	Ras-related GTP-binding protein B (Rag B) (RagB) (EC 3.6.5.-)	0.364	0.380681	0.932	FALSE
Q6AY30	Sccpdh	Saccharopine dehydrogenase-like oxidoreductase (EC 1.-.-.-)	0.364	0.21051	0.908	FALSE
A0A0G2JTW5	Psmd1	26S proteasome non-ATPase regulatory subunit 1	0.363	0.374569	0.931	FALSE
A0A0G2JVE6	Anpep	Aminopeptidase (EC 3.4.11.-)	0.363	0.230349	0.912	FALSE
Q9Z0V6	Prdx3	Thioredoxin-dependent peroxide reductase, mitochondrial (EC 1.11.1.24) (PRx III) (Peroxiredoxin-3) (PRX-3) (Thioredoxin-dependent peroxiredoxin 3)	0.363	0.152565	0.892	FALSE
A0A8I5ZZG2	Reep3	Receptor expression-enhancing protein	0.362	0.100652	0.868	FALSE
F1MAQ7	Son	SON DNA and RNA-binding protein	0.362	0.0188087	0.711	FALSE
A0A8I6A9C5	Kank4	KN motif and ankyrin repeat domains 4	0.361	0.299946	0.923	FALSE
M0R7S5	Plin4	Perilipin 4	0.361	0.0196665	0.716	FALSE
C6JUM5	Pcdhgc5	Protocadherin gamma C5 (Protocadherin gamma subfamily C, 5)	0.36	0.198276	0.905	FALSE
O88177	Pex12	Peroxisome assembly protein 12 (Peroxin-12) (Peroxisome assembly factor 3) (PAF-3)	0.36	0.0530497	0.821	FALSE
F1M1E4	Pnkd	PNKD metallo-beta-lactamase domain-containing	0.359	0.0217441	0.729	FALSE
F1MAM8	Ddx20	RNA helicase (EC 3.6.4.13)	0.359	0.173771	0.899	FALSE
G3V7P6	Nudt16	Nudix (Nucleoside diphosphate linked moiety X)-type motif 16 (Predicted), isoform CRA_a (Nudix hydrolase 16)	0.359	0.103427	0.87	FALSE
P15429	Eno3	Beta-enolase (EC 4.2.1.11) (2-phospho-D-glycerate hydro-lyase) (Enolase 3) (Muscle-specific enolase) (MSE) (Skeletal muscle enolase)	0.359	0.532026	0.943	FALSE
P22791	Hmgcs2	Hydroxymethylglutaryl-CoA synthase, mitochondrial (HMG-CoA synthase) (EC 2.3.3.10) (3-hydroxy-3-methylglutaryl coenzyme A synthase)	0.359	0.449459	0.937	FALSE
P62832	Rpl23	60S ribosomal protein L23	0.359	0.0120806	0.649	FALSE
Q6TUD4	Yipf3	Protein YIPF3 (Liver regeneration-related protein LRRGT00110) (YIP1 family member 3)	0.359	0.461284	0.938	FALSE
[truncated: 5,530 more rows]

## Sheet: Table S2A Cortical BM_Rattus
Accession	Gene name	Protein names	logFC	pvalue	FDR	significant
Q5BJY9	Krt18	Keratin, type I cytoskeletal 18	5.83	1.44999e-09	1.58e-12	TRUE
A0A0G2K7W6	RGD1561704	60S ribosomal protein L27a	5.69	6.97288e-06	0.000189	TRUE
A0A1K0H3R5	Hbb	Globin a4	5.32	0.02648	0.416	FALSE
P05964	S100a6	Protein S100-A6	5.3	1.34486e-05	0.000625	TRUE
F7F0X7	Mcm7	Minichromosome maintenance complex component 7	4.99	0.00422443	0.203	TRUE
F7EUK4	Kng1	Kininogen-1	4.95	0.000459812	0.0506	TRUE
A0A8I6ARN5	Taf6l	TATA-box-binding protein-associated factor 6-like	4.87	0.000875646	0.086	TRUE
Q6IFV6	Krt35	Keratin 35	4.79	2.46545e-07	3.24e-08	TRUE
A0A0G2JSH5	Alb	Albumin	4.69	0.00156161	0.123	TRUE
A0A0G2JVQ5	Kng1	Kininogen 2	4.44	0.000476516	0.0519	TRUE
A0A8I5Y1J2	0	Uncharacterized protein	4.35	0.000328365	0.0391	TRUE
P08934	Kng1	Kininogen-1	4.3	0.000254705	0.0308	TRUE
A0A8I6AUL4	Hbb	Hemoglobin subunit beta-1	4.28	0.0205558	0.383	FALSE
P06866	Hp	Haptoglobin	4.2	0.000230113	0.0279	TRUE
A0A8I6AEP0	Zmym2	Zinc finger MYM-type-containing 2	4.16	0.00034136	0.0404	TRUE
P18292	F2	Prothrombin	4.08	0.00110538	0.101	TRUE
P48199	Crp	C-reactive protein	4	0.000200992	0.0247	TRUE
P17475	Serpina1	Alpha-1-antiproteinase	3.98	0.00147062	0.119	TRUE
P14480	Fgb	Fibrinogen beta chain	3.97	0.000919568	0.0892	TRUE
A0A8I6A1Z9	0	Uncharacterized protein	3.93	0.00337228	0.18	TRUE
A0A0G2K6N8	Parn	Poly(A)-specific ribonuclease PARN	3.9	0.00264129	0.156	TRUE
A0A0G2JSK1	Serpina3c	RCG20603	3.88	4.07137e-05	0.00393	TRUE
Q10758	Krt8	Keratin, type II cytoskeletal 8	3.85	2.41708e-06	3.05e-05	TRUE
F7EY53	Serpinc1	Serpin family C member 1	3.84	3.67157e-05	0.00339	TRUE
Q7TQ11	Vtn	Aa1018	3.8	4.20788e-05	0.00411	TRUE
P05942	S100a4	Protein S100-A4	3.73	7.05206e-05	0.00793	TRUE
Q5U2V1	Fkbp10	Peptidylprolyl isomerase	3.71	7.82805e-06	0.000229	TRUE
P07150	Anxa1	Annexin A1	3.69	0.00046963	0.0513	TRUE
P02091	Hbb	Hemoglobin subunit beta-1	3.66	0.0129822	0.325	FALSE
P04355	Mt2	Metallothionein-2	3.61	3.61065e-08	1.42e-11	TRUE
P14046	A1i3	Alpha-1-inhibitor 3	3.6	0.013933	0.334	FALSE
Q99PS8	Hrg	Histidine-rich glycoprotein	3.55	0.000230914	0.028	TRUE
Q5EBC0	Itih4	Inter alpha-trypsin inhibitor, heavy chain 4	3.55	0.00222505	0.143	TRUE
Q01177	Plg	Plasminogen	3.51	0.000586176	0.062	TRUE
F7EYX4	Itih1	Inter-alpha trypsin inhibitor, heavy chain 1	3.49	4.77141e-06	0.000101	TRUE
M0RBJ7	C3	Complement C3	3.48	0.00116098	0.104	TRUE
P08649	C4	Complement C4	3.47	9.5201e-06	0.000339	TRUE
A0A0A0MP82	Hba-a3	Hemoglobin alpha, adult chain 1	3.45	0.0349132	0.455	FALSE
Q9EPH1	A1bg	Alpha-1B-glycoprotein	3.43	0.000983687	0.0935	TRUE
A0A0G2KA54	Kng1	Kininogen-1	3.42	0.00325263	0.176	TRUE
A0A8I6A2A3	0	Uncharacterized protein	3.42	0.00142514	0.117	TRUE
A0A8I6ANG1	Asb6	Ankyrin repeat and SOCS box-containing 6	3.42	0.00191038	0.134	TRUE
A0A8I5ZWF8	Atp5hl1	ATP synthase, H+-transporting, mitochondrial Fo complex, subunit d-like 1	3.38	2.18076e-05	0.0015	TRUE
P02528	Cryga	Gamma-crystallin E	3.38	0.0609072	0.529	FALSE
P11884	Aldh2	Aldehyde dehydrogenase, mitochondrial	3.36	0.000272626	0.0329	TRUE
A0A0G2JSW3	Hbb	Hemoglobin subunit beta-1	3.34	0.0284103	0.426	FALSE
Q925G0	Rbm3	RNA-binding protein 3	3.3	2.32405e-05	0.00165	TRUE
P20059	Hpx	Hemopexin	3.3	0.0160949	0.352	FALSE
P31211	Serpina6	Corticosteroid-binding globulin	3.3	0.0107451	0.302	FALSE
P05544	Serpina3l	Serine protease inhibitor A3L	3.29	0.000139717	0.017	TRUE
Q6B345	S100a11	Protein S100-A11	3.28	0.00014717	0.018	TRUE
A0A8I6A8T5	Aqr	Aquarius intron-binding spliceosomal factor	3.27	0.00393917	0.196	TRUE
P29975	Aqp1	Aquaporin-1	3.27	0.00718549	0.257	TRUE
A0A0G2K896	RGD1310507	Similar to RIKEN cDNA 1300017J02	3.22	0.00137272	0.115	TRUE
A0A8I5ZJ62	Glipr2	GLI pathogenesis-related 2	3.21	2.39589e-07	3.06e-08	TRUE
P09006	Serpina3n	Serine protease inhibitor A3N	3.21	0.0128915	0.324	FALSE
Q03626	Mug1	Murinoglobulin-1	3.21	0.00455779	0.211	TRUE
Q6IFW6	Krt10	Keratin, type I cytoskeletal 10	3.21	0.0127978	0.323	FALSE
P31721	C1qb	Complement C1q subcomponent subunit B	3.18	1.10197e-05	0.000444	TRUE
F7EXZ2	Cd81	CD81 antigen	3.17	0.146357	0.633	FALSE
O54747	Pold1	DNA polymerase delta catalytic subunit	3.15	5.945e-07	5.12e-07	TRUE
F1LN61	Ighe	Immunoglobulin heavy constant epsilon	3.14	0.00207168	0.139	TRUE
D3ZP96	Mcm2	DNA replication licensing factor MCM2	3.12	0.000765619	0.0777	TRUE
P24090	Ahsg	Alpha-2-HS-glycoprotein	3.09	0.0030039	0.168	TRUE
G3V681	Mcm4	DNA replication licensing factor MCM4	3.08	7.7376e-05	0.00875	TRUE
P80067	Ctsc	Dipeptidyl peptidase 1	3.08	0.00140571	0.116	TRUE
P10959	Ces1c	Carboxylesterase 1C	3.06	0.000278839	0.0337	TRUE
A0A0G2K0I1	Spata5	Spermatogenesis-associated 5	3.01	3.19951e-06	5.37e-05	TRUE
G3V615	Cfb	Complement factor B	3.01	0.00408854	0.2	TRUE
P20761	Igh-1a	Ig gamma-2B chain C region	2.99	0.00079469	0.08	TRUE
P02770	Alb	Albumin	2.98	0.00204531	0.138	TRUE
P05943	S100a10	Protein S100-A10	2.98	0.00778891	0.265	TRUE
D3ZWZ6	Igf2bp2	Insulin-like growth factor 2 mRNA-binding protein 2	2.93	0.000115763	0.0138	TRUE
D3Z946	Tmem70	Similar to RIKEN cDNA 2210416J16 (Predicted), isoform CRA_b	2.93	0.00160677	0.124	TRUE
P04937	Fn1	Fibronectin	2.93	0.00444488	0.209	TRUE
A0A8I6ASS6	LOC688516	Similar to L-lactate dehydrogenase A chain (LDH-A) (LDH muscle subunit) (LDH-M)	2.92	0.0552096	0.516	FALSE
Q64268	Serpind1	Heparin cofactor 2	2.87	0.00818855	0.269	TRUE
A0A0G2JY80	Tbl1x	Transducin (Beta)-like 1 X-linked (Predicted)	2.85	0.00627807	0.244	TRUE
A0A8I6AII3	0	Uncharacterized protein	2.84	0.00293186	0.166	TRUE
P52287	Gnb3	Guanine nucleotide-binding protein G(I)/G(S)/G(T) subunit beta-3	2.84	0.157204	0.641	FALSE
A0A8I5ZTH1	Jade3	Jade family PHD finger 3	2.83	0.133649	0.623	FALSE
Q5BK83	Tmem106a	Transmembrane protein 106A	2.83	0.0570376	0.52	FALSE
B2GUW2	Arhgef16	LOC687105 protein	2.81	0.00227952	0.144	TRUE
A0A0G2JWB6	Pxdn	Peroxidase	2.8	4.59669e-05	0.00461	TRUE
P26376	ifitm3	Interferon-induced transmembrane protein 3	2.79	2.48908e-05	0.00183	TRUE
P07756	Cps1	Carbamoyl-phosphate synthase [ammonia], mitochondrial	2.79	0.000982666	0.0934	TRUE
P20762	0	Ig gamma-2C chain C region	2.78	0.00209653	0.14	TRUE
Q64550	Ugt1a1	UDP-glucuronosyltransferase 1A1	2.77	0.0035169	0.184	TRUE
P39951	Cdk1	Cyclin-dependent kinase 1	2.76	0.000710639	0.0732	TRUE
A0A0G2K0A0	Cyth4	Cytohesin 4	2.74	0.00351215	0.184	TRUE
P01026	C3	Complement C3	2.74	0.00281032	0.162	TRUE
D3ZFP4	Mcm3	DNA replication licensing factor MCM3	2.72	0.000826377	0.0824	TRUE
P31722	C1qc	Complement C1q subcomponent subunit C	2.71	7.27565e-05	0.0082	TRUE
A0A1W2Q695	Msh6	DNA mismatch repair protein	2.7	4.40521e-05	0.00436	TRUE
G3V904	Pld4	Phospholipase D family, member 4	2.68	0.000218867	0.0267	TRUE
Q5M9H7	Dnaja2	DnaJ (Hsp40) homolog, subfamily A, member 2	2.68	0.00128549	0.111	TRUE
Q811Q2	Clic6	Chloride intracellular channel protein 6	2.68	0.034284	0.452	FALSE
D4A3X3	Isg15	ISG15 ubiquitin-like modifier	2.67	0.00132637	0.113	TRUE
A0A8I6AV07	Emd	Emerin	2.66	0.00947126	0.286	TRUE
A0A8I6GE62	RT1-M1-5	RT1 class I, M1, gene 5	2.65	0.00164322	0.126	TRUE
Q10739	Mmp14	Matrix metalloproteinase-14	2.64	0.00731994	0.259	TRUE
A0A8I5ZXV3	Pdzd4	PDZ domain containing 4	2.63	0.00350664	0.184	TRUE
A0A0G2K0Z9	Nop14	NOP14 nucleolar protein	2.61	0.131005	0.621	FALSE
A0A8I5ZVC4	Itih2	Inter-alpha-trypsin inhibitor heavy chain 2	2.6	0.000559228	0.0595	TRUE
F7FBE9	Efemp2	EGF-containing fibulin extracellular matrix protein 2	2.6	1.13498e-05	0.000467	TRUE
Q62724	Mcm6	DNA replication licensing factor MCM6 (Fragment)	2.59	3.60532e-06	6.54e-05	TRUE
O70489	Ppt2	Lysosomal thioesterase PPT2	2.59	0.000468119	0.0512	TRUE
P52925	Hmgb2	High mobility group protein B2	2.58	0.0013029	0.111	TRUE
Q63910	Hba-a3	Alpha globin	2.56	0.0918986	0.578	FALSE
A0A0G2K670	Kcnab2	Voltage-gated potassium channel subunit beta-1	2.55	0.0809941	0.563	FALSE
D3ZVA5	Fbll1	Fibrillarin-like 1	2.54	0.000434221	0.0486	TRUE
P11883	Aldh3a1	Aldehyde dehydrogenase, dimeric NADP-preferring	2.54	7.84591e-05	0.00887	TRUE
B5DF29	Rfc5	Replication factor C (Activator 1) 5	2.54	0.00601366	0.24	TRUE
Q64632	Itgb4	Integrin beta-4	2.52	0.00010676	0.0127	TRUE
B2GUX3	Mcm5	DNA replication licensing factor MCM5	2.52	0.0142346	0.336	FALSE
E9PTD9	Tlr2	Toll-like receptor 2	2.52	0.00818924	0.269	TRUE
P08699	Lgals3	Galectin-3	2.52	0.0223285	0.394	FALSE
A0A8I5ZJ69	Utp14a	UTP14A small subunit processome component	2.51	0.000289001	0.0348	TRUE
A0A8I6AIT0	Derl1	Derlin	2.51	0.00439134	0.207	TRUE
A0A8I5ZKX7	Ddx47	DEAD-box helicase 47	2.5	6.80233e-05	0.00761	TRUE
P18588	Mx1	Interferon-induced GTP-binding protein Mx1	2.5	0.000551585	0.0587	TRUE
P41516	Top2a	DNA topoisomerase 2-alpha	2.5	0.000114723	0.0137	TRUE
P42930	Hspb1	Heat shock protein beta-1	2.5	9.7794e-05	0.0115	TRUE
O08949	Gtf2a1	Transcription initiation factor IIA subunit 1	2.5	0.0172499	0.36	FALSE
O70513	Lgals3bp	Galectin-3-binding protein	2.49	0.00114048	0.103	TRUE
P59649	Fxyd7	FXYD domain-containing ion transport regulator 7	2.49	0.00403314	0.198	TRUE
Q64240	Ambp	Protein AMBP	2.49	0.0105573	0.3	FALSE
P47967	Lgals5	Galectin-5	2.48	0.00351412	0.184	TRUE
D3ZYK9	Npm3	Nucleophosmin/nucleoplasmin, 3	2.47	0.000236334	0.0285	TRUE
Q6P6Q2	Krt5	Keratin, type II cytoskeletal 5	2.47	0.0225706	0.395	FALSE
A0A8I6AGP2	Ppfibp1	PPFIA binding protein 1	2.46	2.26302e-05	0.00159	TRUE
P06238	A2m	Alpha-2-macroglobulin	2.44	0.000214258	0.0262	TRUE
P20411	Fcer1g	High affinity immunoglobulin epsilon receptor subunit gamma	2.44	0.00210952	0.14	TRUE
Q63665	Usf2	Upstream stimulatory factor 2	2.41	0.000150801	0.0185	TRUE
D3ZNJ5	Inmt	Indolethylamine N-methyltransferase	2.41	0.00277713	0.161	TRUE
P55009	Aif1	Allograft inflammatory factor 1	2.4	0.000415588	0.0471	TRUE
A0A8I6A1P8	Rac2	Rac family small GTPase 2	2.4	0.00483558	0.217	TRUE
Q9JHY8	Lig1	DNA ligase 1	2.4	0.0581214	0.523	FALSE
A0A8I5ZLY7	Tapbp	TAP binding protein, isoform CRA_a	2.39	0.00216683	0.141	TRUE
A0A8I5ZYT2	Ggt7	Glutathione hydrolase	2.39	0.0108455	0.303	FALSE
D4ACW1	Nop2	NOP2 nucleolar protein	2.39	0.0011388	0.103	TRUE
F1LTG5	AC096404.1	Cytochrome c oxidase subunit 5B, mitochondrial	2.39	0.0173083	0.361	FALSE
Q5FVN0	Lpcat3	Lysophospholipid acyltransferase 5	2.39	0.00195766	0.136	TRUE
Q68FU1	Plekhf1	Pleckstrin homology domain-containing family F member 1	2.39	0.00585624	0.237	TRUE
P83006	Pafah2	Platelet-activating factor acetylhydrolase 2, cytoplasmic	2.38	0.00125227	0.109	TRUE
P26644	Apoh	Beta-2-glycoprotein 1	2.37	0.0261722	0.415	FALSE
Q9R1T3	Ctsz	Cathepsin Z	2.37	0.0014965	0.12	TRUE
P31720	C1qa	Complement C1q subcomponent subunit A	2.36	0.00389027	0.195	TRUE
A0A8I5ZW66	Gc	Vitamin D-binding protein	2.36	0.0388565	0.469	FALSE
A0A8I6A6U2	Spock1	Sparc/osteonectin, cwcv and kazal-like domains proteoglycan 1	2.36	0.000906841	0.0883	TRUE
D4A636	Ikzf4	IKAROS family zinc finger 4	2.36	0.0337062	0.45	FALSE
A0A0G2K8U8	Fcgr3a	Low affinity immunoglobulin gamma Fc region receptor III-A	2.35	0.015424	0.346	FALSE
D4AC23	Cct7	T-complex protein 1 subunit eta	2.34	0.251768	0.693	FALSE
P04639	Apoa1	Apolipoprotein A-I	2.34	0.035543	0.457	FALSE
A0A8I5ZSB0	Igtp	Interferon gamma-induced GTPase	2.33	0.00548417	0.231	TRUE
A0A0G2K869	AABR07056556.1	Peptidyl-prolyl cis-trans isomerase	2.32	0.155179	0.64	FALSE
P51590	Cyp2j3	Cytochrome P450 2J3	2.31	0.000447434	0.0497	TRUE
Q07936	Anxa2	Annexin A2	2.31	0.000206774	0.0254	TRUE
A0A8I6ACX4	Pml	PML nuclear body scaffold	2.3	0.000329262	0.0392	TRUE
P02680	Fgg	Fibrinogen gamma chain	2.3	0.0663666	0.539	FALSE
P51952	Cdk7	Cyclin-dependent kinase 7 (Fragment)	2.28	3.23907e-05	0.00281	TRUE
A0A0G2K695	Myof	Myoferlin	2.28	0.000632649	0.0663	TRUE
A0A0G2K9Y5	Hrg	RCG36507, isoform CRA_a	2.28	0.0862456	0.57	FALSE
A0A8I5ZT11	Xpot	Exportin-T	2.27	0.000613938	0.0646	TRUE
A0A8I6ADF4	Hs1bp3	HCLS1-binding protein 3	2.27	0.0076886	0.264	TRUE
D4A6H8	Ctnna2	Catenin alpha-2	2.27	0.00908559	0.281	TRUE
A0A0G2K6G5	Fyco1	FYVE and coiled-coil domain autophagy adaptor 1	2.26	0.0859368	0.57	FALSE
A0A8I6AB48	Zmat2	Zinc finger, matrin type 2	2.26	0.0332447	0.448	FALSE
D3ZCS4	Iqgap3	IQ motif-containing GTPase-activating protein 3	2.26	0.0116022	0.311	FALSE
D3ZRX9	Cnn2	Calponin	2.26	0.000762939	0.0775	TRUE
A0A8I6A784	Mcm6	DNA replication licensing factor MCM6	2.24	0.0185576	0.369	FALSE
P19944	Rplp1	60S acidic ribosomal protein P1	2.24	0.00144094	0.118	TRUE
A0A8I6ARF4	Actn2	Actinin alpha 2	2.23	0.00163384	0.125	TRUE
Q5PPI1	Srsf9	Serine/arginine-rich splicing factor 9	2.23	0.000155961	0.0192	TRUE
Q6P734	Serping1	Plasma protease C1 inhibitor	2.23	0.00102006	0.0958	TRUE
A0A8I5ZRM9	Fam13b	Family with sequence similarity 13, member B	2.23	0.0594769	0.526	FALSE
Q5XI13	Grwd1	Glutamate-rich WD repeat-containing protein 1	2.23	0.00148493	0.119	TRUE
A0A8I6AP12	Hhatl	Hedgehog acyltransferase-like	2.22	0.0698799	0.546	FALSE
P04961	Pcna	Proliferating cell nuclear antigen	2.22	0.0021402	0.141	TRUE
P13635	Cp	Ceruloplasmin	2.22	0.00199121	0.137	TRUE
Q5M939	Hat1	Histone acetyltransferase type B catalytic subunit	2.21	5.4658e-05	0.00582	TRUE
P31000	Vim	Vimentin	2.19	5.94083e-06	0.000145	TRUE
P35467	S100a1	Protein S100-A1	2.19	0.00639821	0.246	TRUE
A0A8I6AKZ8	Tia1	TIA1 cytotoxic granule-associated RNA-binding protein	2.18	9.26386e-05	0.0108	TRUE
B5DEP7	Snrpg	Small nuclear ribonucleoprotein G	2.18	0.000788631	0.0795	TRUE
D4A7B4	LOC108352400	60S ribosomal protein L21	2.18	0.00777272	0.265	TRUE
Q6XPU4	Fcgr3a	Low affinity immunoglobulin gamma Fc region receptor III-A	2.18	0.00519632	0.225	TRUE
P04276	Gc	Vitamin D-binding protein	2.17	0.0072939	0.259	TRUE
Q99P82	Cldn11	Claudin-11	2.17	0.023365	0.4	FALSE
A0A8I5ZQ13	Pus7	Pseudouridine synthase 7	2.16	0.000453009	0.0501	TRUE
Q4KM35	Psmb10	Proteasome subunit beta type-10	2.16	0.00790986	0.266	TRUE
Q6PTT0	Acy1b	Aminoacylase-1B	2.15	0.197478	0.664	FALSE
Q2I6B1	Atp6v0a2	V-type proton ATPase subunit a	2.14	0.000238689	0.0288	TRUE
A0A8I6A0L0	LOC100361008	Cytochrome c oxidase subunit 5A, mitochondrial-like	2.14	0.0448041	0.489	FALSE
A0A8I6GLI8	Itga3	Integrin subunit alpha 3	2.14	0.00242041	0.149	TRUE
A0A8I6ALR6	Pld2	Phospholipase D2	2.13	0.00294555	0.166	TRUE
Q9QX79	Fetub	Fetuin-B	2.13	0.0459343	0.492	FALSE
P36370	Tap1	Antigen peptide transporter 1	2.12	0.0322552	0.444	FALSE
Q5BK85	Tmed1	Transmembrane emp24 domain-containing protein 1	2.12	0.0180498	0.366	FALSE
Q6IFU8	Krt17	Keratin, type I cytoskeletal 17	2.12	0.0877639	0.572	FALSE
P81718	Ptpn6	Tyrosine-protein phosphatase non-receptor type 6	2.11	0.00554536	0.232	TRUE
A0A0G2K9D6	Smarcc1	SWI/SNF-related, matrix-associated, actin-dependent regulator of chromatin, subfamily c, member 1	2.09	5.19296e-06	0.000114	TRUE
A0A8I5Y624	Ddx27	DEAD-box helicase 27	2.09	0.000726324	0.0745	TRUE
B0BNN3	Ca1	Carbonic anhydrase 1	2.09	0.0843619	0.568	FALSE
G3V9R2	Cfh	Complement factor H	2.09	0.00183136	0.132	TRUE
P0C1Q3	Lpcat2	Lysophosphatidylcholine acyltransferase 2	2.09	0.000640517	0.0671	TRUE
Q5RJT2	Ftsj3	pre-rRNA 2'-O-ribose RNA methyltransferase FTSJ3	2.09	0.00276524	0.16	TRUE
Q6MG61	Clic1	Chloride intracellular channel protein 1	2.08	0.000123781	0.0148	TRUE
B5DFI8	Ube2s	Ubiquitin-conjugating enzyme E2 S	2.08	0.00249342	0.152	TRUE
D3ZIX4	H1fx	H1.10 linker histone	2.08	0.0011708	0.105	TRUE
G3V7D5	Tfpi2	Tissue factor pathway inhibitor	2.08	0.0235738	0.401	FALSE
Q64633	Ugt1a7	UDP-glucuronosyltransferase 1A7	2.06	0.000422573	0.0477	TRUE
Q66HD3	Nasp	Nuclear autoantigenic sperm protein	2.06	0.00158727	0.124	TRUE
A0A8I5ZZ71	Mzt1	Mitotic spindle organizing protein 1	2.05	0.0486338	0.5	FALSE
F7F0H6	MGC108823	Similar to interferon-inducible GTPase	2.05	0.0166844	0.356	FALSE
Q6MG14	Nrm	Nurim	2.05	0.00168183	0.127	TRUE
A0A0G2K0Y2	Igf2bp3	Insulin-like growth factor 2 mRNA-binding protein 3	2.04	0.00213729	0.141	TRUE
A0A8I5ZNN6	0	Uncharacterized protein	2.04	0.14959	0.636	FALSE
G3V7T8	Dlgap3	Discs, large (Drosophila) homolog-associated protein 3, isoform CRA_b	2.04	0.239146	0.687	FALSE
P24135	Plcg2	1-phosphatidylinositol 4,5-bisphosphate phosphodiesterase gamma-2	2.04	0.00174891	0.129	TRUE
Q5PQR5	Imp4	U3 small nucleolar ribonucleoprotein protein IMP4	2.04	0.000509752	0.0546	TRUE
A0A0G2JXW4	Hnrnpc	Heterogeneous nuclear ribonucleoprotein C	2.03	0.0216645	0.39	FALSE
A0A0G2JYJ8	Ttc23l	Tetratricopeptide repeat domain 23-like	2.02	0.134498	0.624	FALSE
P04177	Th	Tyrosine 3-monooxygenase	2.02	0.11379	0.605	FALSE
A0A8I5ZPT9	Helz2	Helicase with zinc finger 2	2.01	0.0435578	0.485	FALSE
P02764	Orm1	Alpha-1-acid glycoprotein	2.01	0.0644441	0.536	FALSE
P13599	Fcgrt	IgG receptor FcRn large subunit p51	2.01	0.00181361	0.131	TRUE
A0A0G2JWH3	Ncapd2	Condensin complex subunit 1	2	0.0858691	0.57	FALSE
A0A8I6AG23	Mthfs	Methenyltetrahydrofolate synthetase	2	0.00136269	0.114	TRUE
F1M5Q4	Fbn2	Fibrillin 2	2	0.100924	0.59	FALSE
A0A096MJ91	Plch1	Phosphoinositide phospholipase C	1.99	0.0119876	0.315	FALSE
A0A0G2K945	Gtf3c3	General transcription factor IIIC subunit 3	1.99	0.00105116	0.0978	TRUE
P15978	RT1-Aw2	Class I histocompatibility antigen, Non-RT1.A alpha-1 chain	1.98	0.0120667	0.316	FALSE
Q62930	C9	Complement component C9	1.98	0.0373287	0.464	FALSE
G3V943	Dnaaf5	Dynein, axonemal, assembly factor 5	1.96	8.76444e-05	0.0101	TRUE
A0A0G2K6J2	Pkn2	Protein kinase C	1.96	0.00195953	0.136	TRUE
A0A8I5ZMB4	AABR07054266.1	Uncharacterized protein	1.96	0.0573045	0.521	FALSE
Q5XI28	Raver1	Ribonucleoprotein PTB-binding 1	1.96	0.00330548	0.178	TRUE
A0A0G2JW90	Pdha1	Pyruvate dehydrogenase E1 component subunit alpha	1.95	0.0457406	0.492	FALSE
A0A0G2K9I6	Cp	Ceruloplasmin	1.95	0.00671821	0.251	TRUE
Q6QA69	Abhd5	1-acylglycerol-3-phosphate O-acyltransferase ABHD5	1.94	4.10036e-06	7.85e-05	TRUE
A0A0G2JU05	Llgl2	LLGL scribble cell polarity complex component 2	1.94	0.0248142	0.408	FALSE
A0A8I6A7U4	Vasp	Vasodilator-stimulated phosphoprotein	1.94	0.0077758	0.265	TRUE
D3ZPQ3	Xaf1	XIAP-associated factor 1	1.94	0.00246293	0.15	TRUE
F1LMV6	Dsp	Desmoplakin	1.94	0.00796012	0.267	TRUE
O35119	Trpc4	Short transient receptor potential channel 4	1.94	0.0551524	0.516	FALSE
P28077	Psmb9	Proteasome subunit beta type-9	1.94	0.00147387	0.119	TRUE
Q9WTV1	Chi3l1	Chitinase-3-like protein 1	1.94	0.0881859	0.573	FALSE
Q4QQW4	Hdac1	Histone deacetylase 1	1.93	0.000350106	0.0413	TRUE
A0A1W2Q645	Sumf2	Sulfatase-modifying factor 2	1.93	0.056766	0.52	FALSE
P09875	Ugt2b1	UDP-glucuronosyltransferase 2B1	1.93	0.0970439	0.585	FALSE
Q3MHC2	Ints11	Integrator complex subunit 11	1.93	0.00855253	0.273	TRUE
A0A096MJ31	Magt1	Magnesium transporter protein 1	1.92	0.000947642	0.0911	TRUE
Q02765	Ctss	Cathepsin S	1.92	0.164723	0.646	FALSE
A0A096MJM8	Las1l	LAS1-like (S. cerevisiae)	1.91	0.000333631	0.0396	TRUE
A0A0G2K200	Rps5	40S ribosomal protein S5	1.91	0.0778718	0.559	FALSE
O88644	Grifin	Grifin	1.91	0.00546265	0.23	TRUE
A0A0B4J2J0	Fcgr1a	Fc gamma receptor Ia	1.9	0.000405172	0.0463	TRUE
P07151	B2m	Beta-2-microglobulin	1.9	0.00429015	0.205	TRUE
P23562	Slc4a1	Band 3 anion transport protein	1.9	0.0748211	0.554	FALSE
A0A8I5XW39	Vrk1	VRK serine/threonine kinase 1	1.89	0.0179662	0.365	FALSE
A0A8I6AQI7	Serpinf2	Serpin family F member 2	1.89	0.0792774	0.561	FALSE
Q76KC6	Pde8a	Phosphodiesterase	1.88	1.79355e-05	0.00108	TRUE
A0A8I6A645	Mettl14	Methyltransferase-like 14	1.88	0.00835892	0.271	TRUE
F1LTN6	AABR07060872.1	Uncharacterized protein	1.88	0.0670162	0.541	FALSE
P63312	Tmsb10	Thymosin beta-10	1.88	0.0112993	0.308	FALSE
Q62753	Stxbp2	Syntaxin-binding protein 2	1.88	0.00244114	0.15	TRUE
Q6AXT8	Sf3a2	Splicing factor 3A subunit 2	1.88	0.00372448	0.19	TRUE
M0R3J8	Rcor1	REST corepressor 1	1.87	3.80001e-05	0.00357	TRUE
A0A8J8XKZ6	C2	Complement C2	1.87	0.182618	0.656	FALSE
E9PT82	Strn3	Striatin-3	1.86	0.000123332	0.0148	TRUE
A0A8I6A7L1	0	Uncharacterized protein	1.86	0.0569909	0.52	FALSE
Q8R2H5	Gpld1	Phosphatidylinositol-glycan-specific phospholipase D	1.86	0.00543332	0.23	TRUE
A0A0G2K327	Osbpl1a	Oxysterol-binding protein	1.85	0.0113314	0.308	FALSE
A0A8I6ALV4	0	Uncharacterized protein	1.85	0.0409651	0.477	FALSE
D3ZTU7	Ankrd33b	Ankyrin repeat domain 33B	1.85	0.00868126	0.275	TRUE
Q6VEU1	Nob1	RNA-binding protein NOB1	1.85	0.00552053	0.231	TRUE
B0K034	Dtd2	D-aminoacyl-tRNA deacylase	1.84	7.40941e-05	0.00836	TRUE
A0A8I6A907	Lrrc1	Leucine rich repeat containing 1	1.84	0.00959055	0.288	TRUE
A0A8I6AFU3	RT1-DMa	RT1 class II, locus DMa	1.83	0.038644	0.469	FALSE
P04638	Apoa2	Apolipoprotein A-II	1.83	0.120488	0.612	FALSE
Q66H94	Fkbp9	Peptidyl-prolyl cis-trans isomerase FKBP9	1.83	0.00459948	0.212	TRUE
Q6AYJ8	Tnfaip8l2	Tumor necrosis factor alpha-induced protein 8-like protein 2	1.83	0.00345306	0.183	TRUE
Q6UPE0	Chdh	Choline dehydrogenase, mitochondrial	1.83	0.000454337	0.0502	TRUE
Q5XFX0	Tagln2	Transgelin-2	1.82	0.000394697	0.0454	TRUE
A0A8I5ZZI8	Il16	Interleukin 16	1.82	0.0130251	0.325	FALSE
D3ZV54	Pwp2	PWP2, small subunit processome component	1.82	0.0935701	0.58	FALSE
P54708	Atp12a	Potassium-transporting ATPase alpha chain 2	1.82	0.0564737	0.519	FALSE
P84245	H3-3b	Histone H3.3	1.82	0.00150047	0.12	TRUE
Q00238	Icam1	Intercellular adhesion molecule 1	1.82	0.000802093	0.0805	TRUE
Q5BJP2	Cwc15	Spliceosome-associated protein CWC15 homolog	1.82	0.0377716	0.466	FALSE
P06762	Hmox1	Heme oxygenase 1	1.81	0.0339758	0.451	FALSE
A0A8I5ZLC2	Aco1	Cytoplasmic aconitate hydratase	1.8	0.0322998	0.444	FALSE
A0A8I5ZR88	0	Uncharacterized protein	1.8	0.259189	0.697	FALSE
D4A6R4	LOC100362216	Hypothetical protein LOC100362216	1.8	0.0526534	0.51	FALSE
O88484	Pdp2	[Pyruvate dehydrogenase [acetyl-transferring]]-phosphatase 2, mitochondrial	1.8	0.0147221	0.341	FALSE
P05545	Serpina3k	Serine protease inhibitor A3K	1.8	0.12475	0.616	FALSE
P0C0S7	H2az1	Histone H2A.Z	1.8	0.012239	0.318	FALSE
P97584	Ptgr1	Prostaglandin reductase 1	1.8	0.021842	0.391	FALSE
A0A8I5ZT48	Mapk14	Mitogen-activated protein kinase 14	1.79	0.000546845	0.0583	TRUE
P02767	Ttr	Transthyretin	1.79	0.0731866	0.551	FALSE
A0A8I6ADB2	LOC120102832	RNA-binding protein 12B-A-like	1.78	0.00021361	0.0261	TRUE
G3V987	LOC108348771	Protocadherin beta-16-like	1.78	0.0010536	0.0979	TRUE
Q5BJS4	Fundc1	FUN14 domain-containing protein 1	1.78	0.00312746	0.172	TRUE
D3ZA31	Mtmr2	Phosphatidylinositol-3,5-bisphosphate 3-phosphatase	1.77	0.0236777	0.402	FALSE
D3ZZ04	Mettl9	Methyltransferase-like 9	1.77	0.00299302	0.168	TRUE
F7F5Q9	Hcls1	Hematopoietic cell-specific Lyn substrate 1	1.77	0.00135962	0.114	TRUE
A0A8I5ZLC4	Plcb3	1-phosphatidylinositol 4,5-bisphosphate phosphodiesterase beta-3	1.76	0.0303153	0.435	FALSE
A0A8I6ARJ6	Lsmem1	Leucine-rich single-pass membrane protein 1	1.76	0.369819	0.735	FALSE
M0R629	Adssl1	Adenylosuccinate synthetase isozyme 1	1.76	0.0129283	0.324	FALSE
P00159	Mt-Cyb	Cytochrome b	1.76	0.0761221	0.556	FALSE
P02651	Apoa4	Apolipoprotein A-IV	1.76	0.299352	0.713	FALSE
Q9JIL9	Nbn	Nibrin	1.76	0.000948613	0.0912	TRUE
A0A0G2K4D6	LOC100910755	RUN and FYVE domain-containing 2	1.75	0.0206381	0.383	FALSE
Q6P9X1	Clns1a	Methylosome subunit pICln	1.75	0.0394597	0.472	FALSE
P15865	H1-4	Histone H1.4	1.74	8.05208e-05	0.00911	TRUE
F1M3J4	Abcc4	ATP-binding cassette subfamily C member 4	1.74	0.0753592	0.555	FALSE
P08011	Mgst1	Microsomal glutathione S-transferase 1	1.73	0.000299616	0.036	TRUE
A0A0G2K1A2	Mpo	Myeloperoxidase	1.73	0.143554	0.631	FALSE
A0A0G2K8L9	Mrps28	Mitochondrial ribosomal protein S28	1.73	0.00250248	0.152	TRUE
A0A8I6ACW7	Spata13	Spermatogenesis-associated 13	1.73	0.00773362	0.264	TRUE
E9PU10	Ifi47	Interferon gamma-inducible protein 47	1.73	0.124263	0.615	FALSE
Q4V8K2	Ctnnbl1	Beta-catenin-like protein 1	1.73	0.00223161	0.143	TRUE
Q6IMF3	Krt1	Keratin, type II cytoskeletal 1	1.73	0.100156	0.589	FALSE
Q8R5G4	Cdkn2c	Cyclin-dependent kinase inhibitor 2C	1.73	0.011447	0.31	FALSE
D4A742	LOC100910944	Reactive oxygen species modulator 1	1.72	0.0525589	0.51	FALSE
Q9WV50	Nip7	60S ribosome subunit biogenesis protein NIP7 homolog	1.72	0.0428727	0.483	FALSE
A0A8I5ZKU9	Shmt1	Serine hydroxymethyltransferase 1	1.71	0.00169234	0.127	TRUE
A0A8I5ZMP2	Hnrnpa3	Heterogeneous nuclear ribonucleoprotein A3	1.71	0.026289	0.416	FALSE
A0A8J8XBZ3	Parp3	Poly (ADP-ribose) polymerase family, member 3	1.71	0.00694177	0.254	TRUE
F1LQP8	Cdh6	Cadherin-6	1.71	0.0577613	0.522	FALSE
Q6P756	Necap2	Adaptin ear-binding coat-associated protein 2	1.71	0.0355206	0.457	FALSE
A0A0G2JSM8	Cdc42	Cell division control protein 42 homolog	1.7	0.027404	0.421	FALSE
A0A8I6AEJ8	St14	ST14 transmembrane serine protease matriptase	1.7	0.00577433	0.236	TRUE
A0A8I6A586	Tnrc18	Trinucleotide repeat-containing 18	1.69	0.0209792	0.385	FALSE
D3ZDS4	Emg1	EMG1 N1-specific pseudouridine methyltransferase	1.69	0.00748996	0.261	TRUE
P12346	Tf	Serotransferrin	1.69	0.00509647	0.223	TRUE
P70712	Kynu	Kynureninase	1.69	0.138081	0.627	FALSE
Q63358	Myo9b	Unconventional myosin-IXb	1.68	0.000271342	0.0328	TRUE
A0A0G2K363	Zeb2	Zinc finger E-box-binding homeobox 2	1.68	0.00157714	0.123	TRUE
A0A0G2K5K3	Nmral1	NmrA-like family domain-containing protein 1	1.68	0.0265003	0.417	FALSE
A0A8I6AAA7	Trim9	E3 ubiquitin-protein ligase TRIM9	1.68	0.0543802	0.514	FALSE
M0R544	Gaa	Glucosidase, alpha, acid, isoform CRA_a	1.68	0.00477247	0.216	TRUE
P55063	Hspa1l	Heat shock 70 kDa protein 1-like	1.68	0.206168	0.669	FALSE
A0A0G2K7R8	Slc44a1	Choline transporter-like protein	1.67	0.0636803	0.534	FALSE
A0A8I6ABQ3	0	Uncharacterized protein	1.67	0.0443357	0.487	FALSE
A0A8I6GFG9	Rrp9	Ribosomal RNA-processing 9, U3 small nucleolar RNA-binding protein	1.67	0.0158042	0.35	FALSE
O35263	Pafah1b3	Platelet-activating factor acetylhydrolase IB subunit alpha1	1.67	0.000979964	0.0933	TRUE
P48769	Dck	Deoxycytidine kinase	1.67	0.00359336	0.187	TRUE
Q641W4	Rfc2	Replication factor C subunit 2	1.67	0.00459964	0.212	TRUE
Q6P6U0	Fgr	Tyrosine-protein kinase Fgr	1.67	0.00828294	0.27	TRUE
G3V8L1	Pycard	PYD and CARD domain-containing	1.66	0.0368493	0.462	FALSE
A0A8I5Y6E2	Nelfa	Negative elongation factor complex member A	1.65	0.0712928	0.548	FALSE
A0A8I5ZSB6	Lsp1	Lymphocyte-specific protein 1	1.65	0.00372761	0.19	TRUE
A0A8I6AML1	Arhgap31	Rho GTPase-activating protein 31	1.65	0.00605331	0.241	TRUE
P35426	Cdk4	Cyclin-dependent kinase 4	1.65	0.00395625	0.196	TRUE
Q08013	Ssr3	Translocon-associated protein subunit gamma	1.65	0.0282031	0.425	FALSE
A0A140TAE0	Mvp	Major vault protein	1.64	0.0105398	0.299	FALSE
D3ZUV9	Cnot3	CCR4-NOT transcription complex, subunit 3	1.64	0.0266594	0.417	FALSE
O54748	Stk3	Serine/threonine-protein kinase 3	1.64	0.0168709	0.358	FALSE
Q63663	Gbp2	Guanylate-binding protein 1	1.64	0.0808222	0.563	FALSE
Q00495	Csf1r	Macrophage colony-stimulating factor 1 receptor	1.63	0.000466227	0.0511	TRUE
D3ZF77	Akr1c15	Aldo-keto reductase family 1 member C15	1.63	0.00440825	0.208	TRUE
D3ZJY1	Mrpl28	39S ribosomal protein L28, mitochondrial	1.63	0.0190092	0.372	FALSE
D4A845	Rpa3	Replication protein A3	1.63	0.00561803	0.233	TRUE
P09414	Nfia	Nuclear factor 1 A-type	1.63	0.00745755	0.261	TRUE
P36372	Tap2	Antigen peptide transporter 2	1.63	0.012949	0.325	FALSE
Q5U216	Ddx39a	ATP-dependent RNA helicase DDX39A	1.63	0.0010315	0.0965	TRUE
A0A8I5ZM54	Sumf1	Sulfatase-modifying factor 1	1.62	0.0342822	0.452	FALSE
A0A8I5ZQB1	Wdr43	WD repeat domain 43	1.62	0.049565	0.502	FALSE
A0A8I5ZZZ2	Serpina4	Serpin family A member 4	1.62	0.0540054	0.513	FALSE
F1LZ05	Parp14	Poly [ADP-ribose] polymerase	1.62	0.00227365	0.144	TRUE
Q4QQT6	Brix1	Ribosome biogenesis protein BRX1 homolog	1.62	0.0156576	0.348	FALSE
A0A096MJY0	Chd2	DNA helicase	1.61	4.13827e-06	7.94e-05	TRUE
A0A8I6AF98	Vwf	von Willebrand factor	1.61	7.21733e-06	0.000199	TRUE
B5DEG7	Champ1	Chromosome alignment maintaining phosphoprotein 1	1.61	0.00130029	0.111	TRUE
D3ZGI8	Mrm2	Mitochondrial rRNA methyltransferase 2	1.61	0.0796811	0.561	FALSE
F7EZE5	Btf3	Basic transcription factor 3	1.61	0.0614808	0.53	FALSE
P04157	Ptprc	Receptor-type tyrosine-protein phosphatase C	1.61	0.0414576	0.478	FALSE
P18589	Mx2	Interferon-induced GTP-binding protein Mx2	1.61	0.0038743	0.194	TRUE
A0A0G2K8V1	Atp11a	Phospholipid-transporting ATPase	1.6	9.32159e-05	0.0109	TRUE
P61794	Lpar1	Lysophosphatidic acid receptor 1	1.6	0.000139625	0.017	TRUE
A0A0G2K735	Uba7	E1 ubiquitin-activating enzyme	1.6	0.00790078	0.266	TRUE
D3ZGV3	Nxf5	NTF2 domain-containing protein	1.6	0.225023	0.68	FALSE
D3ZRL3	Dusp23	Dual-specificity phosphatase 23	1.6	0.00201844	0.138	TRUE
P14942	Gsta4	Glutathione S-transferase alpha-4	1.6	0.0189373	0.371	FALSE
P56163	Dpf1	Zinc finger protein neuro-d4	1.6	0.107089	0.597	FALSE
P47819	Gfap	Glial fibrillary acidic protein	1.59	3.10976e-06	5.1e-05	TRUE
Q66HG3	Cndp1	Beta-Ala-His dipeptidase	1.59	7.5228e-05	0.0085	TRUE
A0A8I6AGA8	Unc13b	Protein unc-13 homolog B	1.59	0.00720296	0.258	TRUE
A0A8I6GHW1	Eva1a	Eva-1 homolog A, regulator of programmed cell death	1.59	0.120261	0.611	FALSE
A0A8J8Y4N8	Ube2r2	Ubiquitin-conjugating enzyme E2R 2	1.59	0.0405028	0.475	FALSE
A0A8I5ZV49	Flna	Filamin A	1.58	6.76715e-05	0.00757	TRUE
A0A8I6A5X3	Cdk6	Cyclin-dependent kinase 6	1.58	0.0219788	0.392	FALSE
A0A8I6AW46	Qrich1	Glutamine-rich 1	1.58	0.132219	0.622	FALSE
B2RZ38	Rragd	Ras-related GTP-binding protein	1.58	0.0126746	0.322	FALSE
Q62667	Mvp	Major vault protein	1.58	0.000876306	0.0861	TRUE
A9UMV8	H2aj	Histone H2A.J	1.57	0.027302	0.42	FALSE
P17659	Kcna6	Potassium voltage-gated channel subfamily A member 6	1.57	0.0208736	0.385	FALSE
P67999	Rps6kb1	Ribosomal protein S6 kinase beta-1	1.57	0.00691878	0.254	TRUE
Q66H58	Ints14	Integrator complex subunit 14	1.57	0.0165504	0.355	FALSE
A0A8I6G4T5	Rbks	Ribokinase	1.56	0.0104232	0.298	FALSE
D4A5Q2	Smc2	Structural maintenance of chromosomes protein	1.56	0.00792263	0.266	TRUE
M0R999	LOC108348044	Ras and Rab interactor 1	1.56	0.084886	0.568	FALSE
A0A0G2JZ38	Fhod1	Formin homology 2 domain-containing 1	1.55	0.0150775	0.344	FALSE
A0A8I5ZQB0	Ddx54	DEAD-box helicase 54	1.55	0.0636315	0.534	FALSE
F1M311	Btbd1	BTB domain-containing 2	1.55	0.0244307	0.406	FALSE
Q5BJT0	Arglu1	Arginine and glutamate-rich protein 1	1.55	0.0234838	0.4	FALSE
Q5HZE8	Tmem59l	Transmembrane protein 59-like	1.55	0.00671115	0.251	TRUE
Q91Y94	Cox4i2	Cytochrome c oxidase subunit 4 isoform 2, mitochondrial	1.55	0.00612169	0.242	TRUE
A0A0G2JUP9	LOC691143	Similar to Serum amyloid A-3 protein precursor	1.54	0.0536633	0.513	FALSE
A0A8I6A7U9	Lgals5	Galectin-5	1.54	0.119776	0.611	FALSE
A0A8I6G6F3	Nfkb2	Nuclear factor kappa B subunit 2	1.54	0.0403953	0.475	FALSE
Q3B7T6	Ctdnep1	CTD nuclear envelope phosphatase 1	1.54	0.00613106	0.242	TRUE
Q63053	Arc	Activity-regulated cytoskeleton-associated protein	1.54	0.0382287	0.467	FALSE
A0A0G2JST1	Adgrg6	Adhesion G protein-coupled receptor G6	1.53	0.0555319	0.517	FALSE
D3ZKI0	AABR07044383.1	Ig-like domain-containing protein	1.53	0.0642692	0.536	FALSE
P62819	S100a3	Protein S100-A3	1.53	0.0575065	0.521	FALSE
P62856	Rps26	40S ribosomal protein S26	1.53	0.00208631	0.139	TRUE
Q498U0	0	Uncharacterized protein C4orf3 homolog	1.53	0.0579306	0.522	FALSE
Q00438	Ptbp1	Polypyrimidine tract-binding protein 1	1.52	0.000197526	0.0243	TRUE
Q76LT8	Usp48	Ubiquitin carboxyl-terminal hydrolase 48	1.52	0.000747912	0.0763	TRUE
M0R4A5	Ache	Carboxylic ester hydrolase	1.51	0.0112994	0.308	FALSE
A0A0G2JVP4	Ighe	Immunoglobulin heavy constant epsilon	1.51	0.0686546	0.544	FALSE
A0A8I6A5D1	Psme1	Proteasome activator complex subunit 1	1.51	0.0280798	0.424	FALSE
D3ZDZ1	Apbb1ip	Amyloid beta precursor protein-binding family B member 1-interacting protein	1.51	0.0125941	0.321	FALSE
F1LQI1	Hagh	Hydroxyacylglutathione hydrolase, mitochondrial	1.51	0.174193	0.652	FALSE
F1M652	Fcrl2	Fc receptor-like 2	1.51	0.080382	0.562	FALSE
G3V9S5	Moxd1	Monooxygenase, DBH-like 1	1.51	0.0272778	0.42	FALSE
Q63327	Mobp	Myelin-associated oligodendrocyte basic protein	1.51	0.0182429	0.367	FALSE
Q6AYB3	Isy1	Pre-mRNA-splicing factor ISY1 homolog	1.51	0.00066437	0.0692	TRUE
F7F0D5	Upp1	Uridine phosphorylase 1	1.5	7.6313e-05	0.00862	TRUE
A0A0G2K2Z2	Inpp5k	Inositol polyphosphate-5-phosphatase K	1.5	0.0322031	0.443	FALSE
B1H249	Gnpnat1	Glucosamine 6-phosphate N-acetyltransferase	1.5	0.00217606	0.142	TRUE
B2RYC1	Cdc40	Cdc40 protein	1.5	0.0264234	0.416	FALSE
D3ZIP2	Cd180	CD180 antigen (Predicted), isoform CRA_a	1.5	0.042055	0.48	FALSE
D3ZV82	LOC685067	RCG28487	1.5	0.0832445	0.566	FALSE
D3ZYR1	Fcho2	F-BAR domain only protein 2	1.5	0.0569358	0.52	FALSE
P02696	Rbp1	Retinol-binding protein 1	1.5	0.00301905	0.169	TRUE
P42893	Ece1	Endothelin-converting enzyme 1	1.5	0.00154142	0.122	TRUE
P54100	Vav1	Proto-oncogene vav	1.5	0.0412642	0.478	FALSE
Q9QYU7	Nsa2	Ribosome biogenesis protein NSA2 homolog	1.5	0.048853	0.5	FALSE
A0A8I5ZQ00	Cystm1	Cysteine-rich transmembrane module-containing 1	1.49	0.00461969	0.213	TRUE
A0A8I6A3N4	Bin1	Myc box-dependent-interacting protein 1	1.49	0.145928	0.633	FALSE
A0A8I6APP5	Sirt6	Sirtuin 6	1.49	0.0409088	0.476	FALSE
D3ZED9	Lrrc10b	Leucine-rich repeat-containing 10B	1.49	0.0380755	0.467	FALSE
D3ZJB8	Arih2	RBR-type E3 ubiquitin transferase	1.49	0.0261828	0.415	FALSE
F1M6U0	Wwc1	WW and C2 domain-containing 1	1.49	0.0883829	0.573	FALSE
Q5XIQ5	Sdad1	Protein SDA1 homolog	1.49	0.0493028	0.502	FALSE
Q6AYC2	Irgm	Immunity-related GTPase family M protein	1.49	0.0114346	0.309	FALSE
D3ZLA3	Cpne3	Copine 3	1.48	0.000115745	0.0138	TRUE
P08010	Gstm2	Glutathione S-transferase Mu 2	1.48	0.00182823	0.132	TRUE
Q9QZK8	Dnase2	Deoxyribonuclease-2-alpha	1.48	0.000207599	0.0255	TRUE
D4A8G9	Zfyve26	Zinc finger FYVE domain-containing protein 26	1.48	0.00255224	0.153	TRUE
E9PTG8	Stk10	Serine/threonine-protein kinase 10	1.48	0.00155141	0.122	TRUE
M0RDZ0	Ebna1bp2	EBNA1-binding protein 2	1.48	0.00509207	0.223	TRUE
P50393	Pla2g4a	Cytosolic phospholipase A2	1.48	0.0101582	0.295	FALSE
Q64541	Atp1a4	Sodium/potassium-transporting ATPase subunit alpha-4	1.48	0.0400341	0.474	FALSE
B2GUY0	Man1b1	Endoplasmic reticulum mannosyl-oligosaccharide 1,2-alpha-mannosidase	1.47	0.031484	0.44	FALSE
D3Z8X6	Dtx3l	E3 ubiquitin-protein ligase	1.47	0.00806161	0.268	TRUE
O70142	Shc2	SHC-transforming protein 2	1.47	0.0224127	0.394	FALSE
P38406	Gnal	Guanine nucleotide-binding protein G(olf) subunit alpha	1.47	0.26818	0.701	FALSE
P51886	Lum	Lumican	1.47	0.0817492	0.564	FALSE
A1A5P2	Rrs1	Ribosome biogenesis regulatory protein homolog	1.46	0.0159361	0.351	FALSE
Q6WAY2	Plppr1	Phospholipid phosphatase-related protein type 1	1.46	0.0894824	0.575	FALSE
Q80WL2	Bysl	Bystin	1.46	0.00739548	0.26	TRUE
P70618	Mapk14	Mitogen-activated protein kinase 14	1.45	0.000596134	0.0629	TRUE
A0A8I6ABS7	Crocc2	Ciliary rootlet coiled-coil, rootletin family member 2	1.45	0.0982887	0.587	FALSE
F7FPK8	Lman2	Lectin, mannose-binding 2	1.45	0.0360065	0.459	FALSE
P47820	Ace	Angiotensin-converting enzyme	1.45	0.104302	0.594	FALSE
Q63737	Pdcl	Phosducin-like protein	1.45	0.0283466	0.425	FALSE
D4A9N5	Trim25	Tripartite motif-containing 25	1.44	0.000147512	0.0181	TRUE
A0A0G2JSS9	Atl3	Atlastin-3	1.44	0.00112551	0.102	TRUE
A0A8I5ZJA8	Cntn2	Contactin-2	1.44	0.185049	0.658	FALSE
A0A8I6ADM3	Prkdc	Protein kinase, DNA-activated, catalytic subunit	1.44	0.0448611	0.489	FALSE
A0A8I6AL11	Sergef	Secretion-regulating guanine nucleotide exchange factor	1.44	0.00842416	0.272	TRUE
F1MAP4	Megf10	Multiple EGF-like domains 10	1.44	0.0296868	0.432	FALSE
F1LVK3	Chadl	Chondroadherin-like	1.43	0.000997527	0.0944	TRUE
A0A0G2K7J6	Card19	Caspase recruitment domain family, member 19	1.43	0.00133656	0.113	TRUE
A0A8I6A2Z3	Plekhb2	Pleckstrin homology domain containing B2	1.43	0.0169577	0.358	FALSE
P23347	Slc4a2	Anion exchange protein 2	1.43	0.0362175	0.46	FALSE
Q5U2U8	Bag3	BAG cochaperone 3	1.43	0.00993369	0.292	TRUE
Q64194	Lipa	Lysosomal acid lipase/cholesteryl ester hydrolase	1.43	0.00805129	0.268	TRUE
Q6Q0N3	Nt5dc2	5'-nucleotidase domain-containing protein 2	1.43	0.0364279	0.461	FALSE
A0A8I6AR33	RGD1311739	Similar to RIKEN cDNA 1700037H04	1.42	0.0154959	0.347	FALSE
A0A096MJ28	Ints2	Integrator complex subunit 2	1.42	0.0183661	0.368	FALSE
P55159	Pon1	Serum paraoxonase/arylesterase 1	1.42	0.134922	0.624	FALSE
D3ZFK5	Spcs1	Signal peptidase complex subunit 1	1.41	0.0241662	0.404	FALSE
D3ZT07	2005-09-01	Septin	1.41	0.0725593	0.55	FALSE
D4A321	Dhx38	RNA helicase	1.41	0.216369	0.675	FALSE
D4A3S8	Nsun2	tRNA (cytosine(34)-C(5))-methyltransferase	1.41	0.00271291	0.159	TRUE
P06399	Fga	Fibrinogen alpha chain	1.41	0.183696	0.657	FALSE
P36953	Afm	Afamin	1.41	0.186021	0.658	FALSE
Q6B4M5	Pard6a	Partitioning defective 6 homolog alpha	1.41	0.00484453	0.218	TRUE
Q80T18	Gmfg	Glia maturation factor gamma	1.41	0.0238746	0.403	FALSE
Q8K3Y6	Zc3hav1	Zinc finger CCCH-type antiviral protein 1	1.41	0.0274934	0.421	FALSE
A0A0G2KAP3	Nkain4	Sodium/potassium-transporting ATPase subunit beta-1-interacting protein	1.4	0.203658	0.668	FALSE
A0A8I5Y6Z8	Slc35b4	Solute carrier family 35 member B4	1.4	0.137055	0.626	FALSE
A0A8I6G2H8	LOC100360368	Hypothetical LOC100360368	1.4	0.298249	0.713	FALSE
B2RZD1	Sec61b	Protein transport protein Sec61 subunit beta	1.4	0.00159896	0.124	TRUE
Q01750	Gtf2f2	General transcription factor IIF subunit 2	1.4	0.0359506	0.459	FALSE
Q5M969	Nanp	N-acylneuraminate-9-phosphatase	1.4	0.00250993	0.152	TRUE
D3ZSP1	Snrpel1	Small nuclear ribonucleoprotein E	1.39	0.000253206	0.0306	TRUE
A0A8I5ZKA7	Nae1	NEDD8-activating enzyme E1 regulatory subunit	1.39	0.08673	0.571	FALSE
A0A8I6A0C7	Dnajc19	DnaJ heat shock protein family (Hsp40) member C19	1.39	0.0148548	0.342	FALSE
A0A8I6ARL7	Samd8	Sterile alpha motif domain containing 8	1.39	0.0281214	0.424	FALSE
D3ZQV8	LOC103690175	PHD finger protein 6	1.39	0.011663	0.312	FALSE
F7FH27	Thoc1	THO complex subunit 1	1.39	0.0167561	0.357	FALSE
Q562C2	Bop1	Ribosome biogenesis protein BOP1	1.39	0.00642895	0.247	TRUE
A0A0G2K1A8	Plekha1	Pleckstrin homology domain-containing A1	1.38	0.0735372	0.552	FALSE
A0A8I5Y6A7	Parp9	Poly (ADP-ribose) polymerase family, member 9	1.38	0.0195052	0.375	FALSE
A0A8I5Y6F4	Rnf170	Ring finger protein 170	1.38	0.00910186	0.281	TRUE
A0A8I6A2D9	Foxk2	Forkhead box K2	1.38	0.0591664	0.525	FALSE
B5DEM7	Supt4h1	Transcription elongation factor SPT4	1.38	0.00216686	0.141	TRUE
D3ZL86	Heatr1	HEAT repeat-containing protein 1	1.38	0.0185927	0.369	FALSE
F7FE18	Arse	Arylsulfatase E	1.38	0.0152156	0.345	FALSE
P02803	Mt1	Metallothionein-1	1.38	0.0232182	0.399	FALSE
P0C152	Tmem67	Meckelin	1.38	0.0139696	0.334	FALSE
P97687	Entpd1	Ectonucleoside triphosphate diphosphohydrolase 1	1.38	0.0147099	0.341	FALSE
Q66HG6	Ca5b	Carbonic anhydrase 5B, mitochondrial	1.38	0.0634705	0.534	FALSE
Q99PT0	Ddx52	Probable ATP-dependent RNA helicase DDX52	1.38	0.130718	0.621	FALSE
Q9JHU5	Arfip1	Arfaptin-1	1.38	0.0438758	0.486	FALSE
Q9WTT7	Bzw2	eIF5-mimic protein 1	1.38	0.0294709	0.431	FALSE
B2RZA5	Prorsd1	PrdX deacylase domain-containing protein 1	1.37	5.95087e-07	5.14e-07	TRUE
G3V7Q7	Iqgap1	IQ motif containing GTPase activating protein 1 (Predicted), isoform CRA_b	1.37	5.59471e-05	0.006	TRUE
A0A0G2KA38	Isg20	Interferon-stimulated exonuclease gene 20	1.37	0.136173	0.626	FALSE
A0A0G2KA43	Nrf1	Nuclear respiratory factor 1	1.37	0.00320277	0.175	TRUE
A0A8I5Y5E0	Hykk	Hydroxylysine kinase	1.37	0.0537268	0.513	FALSE
B2GV05	Rbm5	RNA-binding protein 5	1.37	0.0446997	0.489	FALSE
D3ZHV1	Tnip1	RCG35421, isoform CRA_b	1.37	0.00413044	0.201	TRUE
D3ZMR1	Tomm7	Mitochondrial import receptor subunit TOM7 homolog	1.37	0.191585	0.661	FALSE
F1LTF8	Lama4	Laminin subunit alpha 4	1.37	0.00466581	0.214	TRUE
F7FJ48	Fbxl12	F-box and leucine-rich repeat protein 12	1.37	0.0558804	0.518	FALSE
P61149	Fgf1	Fibroblast growth factor 1	1.37	0.0991092	0.588	FALSE
P70496	Pld1	Phospholipase D1	1.36	0.000207103	0.0254	TRUE
D3ZVF4	Trappc2	Trafficking protein particle complex subunit 2	1.36	0.0147481	0.341	FALSE
D4ADX9	Sult5a1	Sulfotransferase	1.36	0.0717099	0.549	FALSE
Q5XI20	Mturn	Maturin	1.36	0.186469	0.659	FALSE
Q9JIT3	Tle3	Transducin-like enhancer protein 3	1.36	0.0103649	0.297	FALSE
A0A8I5ZW75	0	Uncharacterized protein	1.35	0.271542	0.702	FALSE
A0A8I6ANB6	0	Uncharacterized protein	1.35	0.329269	0.723	FALSE
F1M707	Ncf1	Neutrophil cytosolic factor 1	1.35	0.244785	0.69	FALSE
F7EM85	Fbxo22	F-box protein 22	1.35	0.062828	0.533	FALSE
G3V7Q6	Psmb5	Proteasome subunit beta	1.35	0.0056017	0.233	TRUE
P62961	Ybx1	Y-box-binding protein 1	1.35	0.00489893	0.219	TRUE
Q5PPN2	Rpp25	Ribonuclease P protein subunit p25	1.35	0.00718887	0.257	TRUE
Q9QYJ6	Pde10a	cAMP and cAMP-inhibited cGMP 3',5'-cyclic phosphodiesterase 10A	1.34	0.173629	0.651	FALSE
Q9R1T1	Banf1	Barrier-to-autointegration factor	1.34	0.00017394	0.0215	TRUE
A0A8I6A1C6	Dnm2	Dynamin-2	1.34	0.0151784	0.344	FALSE
A0A8I6AD51	Sbf1	SET-binding factor 1	1.34	0.241068	0.688	FALSE
B5DEY5	Thoc3	THO complex 3	1.34	0.00148585	0.12	TRUE
P0C627	Ubxn2b	UBX domain-containing protein 2B	1.34	0.196955	0.664	FALSE
Q5Y4N8	Adgre1	Adhesion G protein-coupled receptor E2	1.34	0.0671617	0.541	FALSE
Q63688	Cyp7b1	25-hydroxycholesterol 7-alpha-hydroxylase (Fragment)	1.34	0.00286398	0.163	TRUE
Q6P686	Ostf1	Osteoclast-stimulating factor 1	1.34	0.00699837	0.255	TRUE
Q7TSE9	Hax1	HCLS1-associated protein X-1	1.34	0.0490346	0.501	FALSE
A0A8I6A147	Plin3	Perilipin 3	1.33	0.0019217	0.135	TRUE
A0A8I6AMP2	Psmb9	Proteasome subunit beta type-9	1.33	0.0984647	0.587	FALSE
D4A8G5	Tgfbi	Transforming growth factor-beta-induced protein ig-h3	1.33	0.00932114	0.284	TRUE
O35394	Rabac1	Prenylated Rab acceptor protein 1	1.33	0.0507591	0.505	FALSE
P63255	Crip1	Cysteine-rich protein 1	1.33	0.00853105	0.273	TRUE
A0A0G2JSI9	Amigo2	Amphoterin-induced protein 2	1.32	0.00544629	0.23	TRUE
D4A7C3	Rimkla	N-acetylaspartylglutamate synthase	1.32	0.00407114	0.199	TRUE
A0A8I5ZR49	Msn	Moesin	1.32	0.00716141	0.257	TRUE
P08033	Gjb1	Gap junction beta-1 protein	1.32	0.0283533	0.425	FALSE
P82458	Mid1	E3 ubiquitin-protein ligase Midline-1	1.32	0.00371943	0.19	TRUE
Q5EB92	Wdr70	WD repeat-containing protein 70	1.32	0.00702826	0.255	TRUE
Q5PQP1	Rbms1	RNA-binding motif, single-stranded-interacting protein 1	1.32	0.00261903	0.156	TRUE
P29410	Ak2	Adenylate kinase 2, mitochondrial	1.31	0.000353434	0.0416	TRUE
A0A8I5ZZ43	Sh3glb2	Endophilin-B2	1.31	0.00690249	0.253	TRUE
A0A8I6AFQ9	Fam151b	Family with sequence similarity 151, member B	1.31	0.020663	0.383	FALSE
A0A8I6AN30	Prcp	Prolylcarboxypeptidase	1.31	0.0110435	0.305	FALSE
P25886	Rpl29	60S ribosomal protein L29	1.31	0.0211554	0.386	FALSE
Q01984	Hnmt	Histamine N-methyltransferase	1.31	0.0410291	0.477	FALSE
Q4V8J4	Gpat3	Glycerol-3-phosphate acyltransferase 3	1.31	0.00825927	0.27	TRUE
Q63203	Fcgr2	Low affinity immunoglobulin gamma Fc region receptor II	1.31	0.216713	0.675	FALSE
Q66H86	Olfml1	Olfactomedin-like protein 1	1.31	0.00941252	0.285	TRUE
A0A8I5ZQE9	Irf9	Interferon regulatory factor 9	1.3	0.000189773	0.0234	TRUE
A0A0G2K3S9	Slc24a4	Solute carrier family 24 member 4	1.3	0.156488	0.641	FALSE
A0A8I6B4A1	0	Uncharacterized protein	1.3	0.308882	0.716	FALSE
B2GV71	Ndufaf5	Arginine-hydroxylase NDUFAF5, mitochondrial	1.3	0.0763116	0.556	FALSE
F1M5J3	Nipa1	NIPA magnesium transporter 1	1.3	0.00462416	0.213	TRUE
G3V6N2	Tmed4	Transmembrane p24-trafficking protein 4	1.3	0.0229343	0.397	FALSE
O88302	Gna15	Guanine nucleotide-binding protein subunit alpha-15	1.3	0.0287248	0.427	FALSE
P09626	Atp4a	Potassium-transporting ATPase alpha chain 1	1.3	0.28675	0.708	FALSE
Q4V8K3	Naa11	N-alpha-acetyltransferase 11	1.3	0.00228078	0.144	TRUE
Q5XI42	Aldh3b1	Aldehyde dehydrogenase family 3 member B1	1.3	0.00315279	0.173	TRUE
Q6AY03	Paqr8	Progestin and adipoQ receptor family member 8	1.3	0.0104866	0.299	FALSE
Q9Z118	Ptbp3	Polypyrimidine tract-binding protein 3	1.3	0.0067905	0.252	TRUE
A0A0G2KBC4	Csf1r	Receptor protein-tyrosine kinase	1.29	0.0181197	0.366	FALSE
A0A8I5ZWX2	Erbin	Erbb2-interacting protein	1.29	0.0140355	0.335	FALSE
D4A997	Htatsf1	HIV TAT specific factor 1 (Predicted)	1.29	0.0315359	0.44	FALSE
D4AE41	Rbmxl1	RNA binding motif protein, X-linked-like-1	1.29	0.0781319	0.559	FALSE
D4AE42	LOC100910721	Ribosomal protein L26, pseudogene 1	1.29	0.1532	0.638	FALSE
O88202	Aspg	60 kDa lysophospholipase	1.29	0.0384318	0.468	FALSE
P53563	Bcl2l1	Bcl-2-like protein 1	1.29	0.00930737	0.284	TRUE
P58821	Caly	Neuron-specific vesicular protein calcyon	1.29	0.0508503	0.506	FALSE
Q1HAQ0	Lpcat1	Lysophosphatidylcholine acyltransferase 1	1.29	0.093945	0.581	FALSE
Q5XHY1	Carmil3	Capping protein, Arp2/3 and myosin-I linker protein 3	1.29	0.0369389	0.463	FALSE
Q68FU8	Sugp1	SURP and G-patch domain-containing protein 1	1.29	0.0857517	0.569	FALSE
Q8CHM7	Hacl1	2-hydroxyacyl-CoA lyase 1	1.29	0.00272683	0.159	TRUE
A0A0G2K6D6	Orc5	Origin recognition complex, subunit 5	1.28	0.0474938	0.497	FALSE
A0A0G2KB70	Reps1	RALBP1-associated Eps domain-containing 1	1.28	0.0380305	0.467	FALSE
D3ZWP8	Lrrc58	Leucine-rich repeat-containing 58	1.28	0.00533717	0.228	TRUE
P01355	Cck	Cholecystokinin	1.28	0.232522	0.684	FALSE
Q63505	Gtf3c1	General transcription factor 3C polypeptide 1	1.28	0.0284482	0.426	FALSE
A0A0G2JXT8	Flnb	Filamin B	1.27	0.000409653	0.0466	TRUE
P48679	Lmna	Prelamin-A/C	1.27	2.38243e-05	0.00172	TRUE
A0A0G2K126	Krt86	Keratin 86	1.27	0.00224899	0.143	TRUE
A0A0G2K9Z4	Casp7	Caspase 7	1.27	0.116238	0.607	FALSE
A0A8I6A7R6	0	Uncharacterized protein	1.27	0.284667	0.707	FALSE
D3ZEM8	Tsr1	TSR1, ribosome maturation factor	1.27	0.0167354	0.357	FALSE
D4ADT3	Wapl	WAPL cohesin release factor	1.27	0.00182653	0.132	TRUE
F1LR42	Rufy1	RUN and FYVE domain-containing 1	1.27	0.0102515	0.296	FALSE
P14200	Pmch	Pro-MCH	1.27	0.135966	0.625	FALSE
P18890	Arhgap39	Rho GTPase-activating protein 39 (Fragment)	1.27	0.0414343	0.478	FALSE
P23977	Slc6a3	Sodium-dependent dopamine transporter	1.27	0.30657	0.716	FALSE
P54258	Atn1	Atrophin-1	1.27	0.0190925	0.372	FALSE
Q5U317	Fip1l1	Pre-mRNA 3'-end-processing factor FIP1	1.27	0.0447799	0.489	FALSE
Q7TQ82	Mrps10	28S ribosomal protein S10, mitochondrial	1.27	0.0657973	0.538	FALSE
Q9QY44	Abcd2	ATP-binding cassette sub-family D member 2	1.27	0.0200264	0.379	FALSE
P31232	Tagln	Transgelin	1.26	0.000190216	0.0235	TRUE
B2RYX1	Uqcr10	Complex III subunit 9	1.26	0.0547969	0.515	FALSE
O88984	Nxf1	Nuclear RNA export factor 1	1.26	0.141791	0.63	FALSE
P54275	Msh2	DNA mismatch repair protein Msh2	1.26	0.00299288	0.168	TRUE
Q562C7	Pum3	Pumilio homolog 3	1.26	0.118296	0.609	FALSE
Q63639	Aldh1a2	Retinal dehydrogenase 2	1.26	0.0298472	0.432	FALSE
A0A0G2K014	Lcp1	Lymphocyte cytosolic protein 1	1.25	0.00337623	0.18	TRUE
A0A8I5ZND3	Tcirg1	T-cell immune regulator 1, ATPase H+-transporting V0 subunit A3	1.25	0.0164994	0.355	FALSE
A0A8I5ZZZ0	Ddx31	DEAD-box helicase 31	1.25	0.00500526	0.221	TRUE
A0A8I6ALQ2	Krr1	KRR1, small subunit processome component homolog	1.25	0.0184238	0.368	FALSE
A0A8I6G3A2	Cwc22	CWC22 spliceosome-associated protein homolog	1.25	0.0147515	0.341	FALSE
D3ZBP4	Mical1	[F-actin]-monooxygenase MICAL1	1.25	0.0152949	0.345	FALSE
M0R7V1	Dedd2	Death effector domain-containing 2	1.25	0.49666	0.771	FALSE
P06760	Gusb	Beta-glucuronidase	1.25	0.00133967	0.113	TRUE
P0CC09	H2ac18	Histone H2A type 2-A	1.25	0.0011652	0.104	TRUE
P16391	0	RT1 class I histocompatibility antigen, AA alpha chain	1.25	0.0639427	0.535	FALSE
P97541	Hspb6	Heat shock protein beta-6	1.25	0.0410325	0.477	FALSE
Q99P77	Gtpbp4	GTP-binding protein 4	1.25	0.00759384	0.263	TRUE
Q9Z330	Dnmt1	DNA (cytosine-5)-methyltransferase 1	1.25	0.0117303	0.313	FALSE
D3ZLP9	Sap130	Sin3A-associated protein 130	1.24	0.000115517	0.0138	TRUE
Q7M730	Scn4b	Sodium channel subunit beta-4	1.24	0.0205692	0.383	FALSE
A0A0G2JSL4	Tsc2	Tuberin	1.24	0.0990235	0.588	FALSE
A0A0G2K8V0	Ptprm	Protein-tyrosine-phosphatase	1.24	0.00806633	0.268	TRUE
A0A8I6AAL1	Rnf7	Ring finger protein 7	1.24	0.0225118	0.395	FALSE
A0A8I6AUR9	Slc43a2	Solute carrier family 43 member 2	1.24	0.00233162	0.146	TRUE
A6ZIQ8	Tmem38a	Trimeric intracellular cation channel type A	1.24	0.00661792	0.249	TRUE
B0K019	Bag1	BAG family molecular chaperone regulator 1	1.24	0.189439	0.66	FALSE
Q3MIF4	Xylb	Xylulose kinase	1.24	0.0462011	0.493	FALSE
Q4V886	Paf1	RNA polymerase II-associated factor 1 homolog	1.24	0.0489316	0.501	FALSE
Q8R2H7	Trak2	Trafficking kinesin-binding protein 2	1.24	0.101311	0.591	FALSE
Q9Z336	Dynlt1	Dynein light chain Tctex-type 1	1.24	0.00177879	0.13	TRUE
A0A0G2JU45	Trmt5	tRNA (guanine(37)-N1)-methyltransferase	1.23	0.00626556	0.244	TRUE
A0A0G2K0X1	Pcm1	Pericentriolar material 1	1.23	0.0548304	0.515	FALSE
A0A0G2K1E1	RT1-A1	RT1 class I, locus CE11	1.23	0.059868	0.527	FALSE
A0A1W2Q607	Fam172a	Family with sequence similarity 172, member A	1.23	0.03487	0.455	FALSE
A0A8I5Y7V3	Frg1	FSHD region gene 1	1.23	0.0149502	0.343	FALSE
A0A8I5ZTP7	Nfkb1	Nuclear factor NF-kappa-B p105 subunit	1.23	0.0405231	0.475	FALSE
B1WC68	Hdac8	Histone deacetylase 8	1.23	0.01452	0.339	FALSE
B4F778	Rfc4	Replication factor C (Activator 1) 4 (Predicted), isoform CRA_a	1.23	0.020916	0.385	FALSE
B4F7E7	Pals1	Protein PALS1	1.23	0.0417613	0.479	FALSE
D3ZML4	Trabd	Similar to RIKEN cDNA 5730502D15 gene (Predicted)	1.23	0.102273	0.592	FALSE
D4A531	Polr2i	DNA-directed RNA polymerase subunit	1.23	0.0156984	0.349	FALSE
Q00900	Hivep2	Human immunodeficiency virus type I enhancer-binding protein 2 homolog	1.23	0.0652494	0.537	FALSE
Q3B8N8	Pes1	Pescadillo homolog	1.23	0.00607971	0.241	TRUE
Q5FWU0	Wasf2	Wiskott-Aldrich syndrome protein family member	1.23	0.0264381	0.416	FALSE
Q68FR2	Bin2	Bridging integrator 2	1.23	0.0272651	0.42	FALSE
A0A0G2K9Q8	Ubr7	Ubiquitin protein ligase E3 component n-recognin 7	1.22	0.018354	0.368	FALSE
A0A8I6A9N8	Icoslg	Inducible T-cell co-stimulator ligand	1.22	0.0294122	0.43	FALSE
A0A8I6G2K8	Kdm1a	Lysine demethylase 1A	1.22	0.00608285	0.241	TRUE
D4A1K2	Rpl7l1	RCG43676, isoform CRA_a	1.22	0.0677925	0.542	FALSE
D4ADH5	Kctd21	Potassium channel tetramerization domain-containing 21	1.22	0.0691393	0.544	FALSE
F1M3H8	LOC681410	Hypothetical protein LOC681410	1.22	0.130712	0.621	FALSE
O35854	Bcat2	Branched-chain-amino-acid aminotransferase, mitochondrial	1.22	0.0065795	0.249	TRUE
Q62662	Frk	Tyrosine-protein kinase FRK	1.22	0.0235937	0.401	FALSE
Q63797	Psme1	Proteasome activator complex subunit 1	1.22	0.00782765	0.265	TRUE
Q66HA7	Cbfb	Core-binding factor subunit beta	1.22	0.0011206	0.102	TRUE
Q9WUW3	Cfi	Complement factor I	1.22	0.286829	0.708	FALSE
Q9Z1H9	Cavin3	Caveolae-associated protein 3	1.22	0.00370438	0.19	TRUE
A0A0G2K383	Ppfibp2	PPFIA-binding protein 2	1.21	0.106693	0.597	FALSE
A0A8I6A6Q0	Acot9	Acyl-CoA thioesterase 9	1.21	0.0821206	0.565	FALSE
D3ZLC3	Itprid2	ITPR-interacting domain-containing 2	1.21	0.0560654	0.518	FALSE
G3V9M2	Mapk8ip2	C-Jun-amino-terminal kinase-interacting protein 2	1.21	0.034819	0.454	FALSE
P62893	Rpl39	60S ribosomal protein L39	1.21	0.302544	0.714	FALSE
Q03344	Atp5if1	ATPase inhibitor, mitochondrial	1.21	0.107564	0.598	FALSE
Q5BJP3	Ufm1	Ubiquitin-fold modifier 1	1.21	0.00231784	0.145	TRUE
Q7TQ16	Uqcrq	Cytochrome b-c1 complex subunit 8	1.21	0.0823681	0.565	FALSE
A0A8I5ZVH4	Rbm3	RNA-binding protein 3	1.2	0.179994	0.655	FALSE
A0A8I6AIV6	LOC100294508	Dyslexia susceptibility 2-like	1.2	0.0239545	0.403	FALSE
A0A8I6ANS4	Dynlrb2	Dynein light chain roadblock-type 2	1.2	0.276827	0.704	FALSE
D4AAU4	Rprd1a	Regulation of nuclear pre-mRNA domain-containing 1A	1.2	0.0171295	0.359	FALSE
O54698	Slc29a1	Equilibrative nucleoside transporter 1	1.2	0.0579731	0.522	FALSE
P29457	Serpinh1	Serpin H1	1.2	0.0037242	0.19	FALSE
P61459	Pcbd1	Pterin-4-alpha-carbinolamine dehydratase	1.2	0.0624112	0.532	FALSE
Q568Y2	Dph2	2-(3-amino-3-carboxypropyl)histidine synthase subunit 2	1.2	0.146136	0.633	FALSE
Q5PQS4	Gulp1	PTB domain-containing engulfment adapter protein 1	1.2	0.0556352	0.517	FALSE
Q63801	Taf6	Transcription initiation factor TFIID subunit 6	1.2	0.000502712	0.054	FALSE
Q6AYA6	Cybc1	Cytochrome b-245 chaperone 1	1.2	0.04356	0.485	FALSE
Q8VID1	Dhrs4	Dehydrogenase/reductase SDR family member 4	1.2	0.000674626	0.0701	FALSE
Q9JKD6	Cldn5	Claudin-5	1.2	0.0196497	0.376	FALSE
A0A0G2K9H6	Syt17	Synaptotagmin-17	1.19	0.230056	0.683	FALSE
B2RYF7	Washc1	WASH complex subunit 1	1.19	0.190196	0.661	FALSE
D4AAU6	Ccdc25	Coiled-coil domain-containing protein 25	1.19	0.010355	0.297	FALSE
F7FPA1	Snap29	Synaptosomal-associated protein 29	1.19	0.25912	0.697	FALSE
G3V6K4	Dcaf5	DDB1 and CUL4-associated factor 5	1.19	0.00425739	0.204	FALSE
G3V9S9	Sec24d	SEC24 homolog D, COPII coat complex component	1.19	0.00497025	0.22	FALSE
Q01134	Chka	Choline kinase alpha	1.19	0.00884632	0.277	FALSE
Q5PQX0	Uxs1	UDP-glucuronic acid decarboxylase 1	1.19	0.0534023	0.512	FALSE
Q6P7D4	Cyp20a1	Cytochrome P450 20A1	1.19	0.0179552	0.365	FALSE
Q9ES19	Atf4	Cyclic AMP-dependent transcription factor ATF-4	1.19	0.220632	0.678	FALSE
Q9Z2Z8	Dhcr7	7-dehydrocholesterol reductase	1.19	0.112464	0.603	FALSE
A0A0G2K6U1	Nsf	Vesicle-fusing ATPase	1.18	0.466336	0.764	FALSE
A0A8I6ANW3	Ttc27	Tetratricopeptide repeat domain 27	1.18	0.0367228	0.462	FALSE
A0MV40	Shisa4	Proline rich membrane protein	1.18	0.425805	0.752	FALSE
D3ZEL2	Akr1c19	Aldo-keto reductase family 1, member C19	1.18	0.0497578	0.503	FALSE
D4AEG3	Ppil4	Peptidyl-prolyl cis-trans isomerase	1.18	0.0124625	0.32	FALSE
O35787	Kif1c	Kinesin-like protein KIF1C	1.18	0.0211769	0.387	FALSE
O35826	Gne	Bifunctional UDP-N-acetylglucosamine 2-epimerase/N-acetylmannosamine kinase	1.18	0.00695247	0.254	FALSE
O88563	Abcc3	ATP-binding cassette sub-family C member 3	1.18	0.187936	0.659	FALSE
P13084	Npm1	Nucleophosmin	1.18	0.00148762	0.12	FALSE
D3ZHA0	Flnc	Filamin-C	1.17	0.00019197	0.0237	FALSE
A0A8I5ZM61	RGD1308134	Similar to RIKEN cDNA 1110020A23	1.17	0.248315	0.692	FALSE
A0A8I6GAM2	Snrpb2	Small nuclear ribonucleoprotein polypeptide B2	1.17	0.0220443	0.392	FALSE
B5DF62	Pak4	Non-specific serine/threonine protein kinase	1.17	0.0231292	0.398	FALSE
D4A7L6	Rpia	Ribose-5-phosphate isomerase	1.17	0.218788	0.677	FALSE
P14141	Ca3	Carbonic anhydrase 3	1.17	0.114123	0.605	FALSE
P47816	Pdcd2	Programmed cell death protein 2	1.17	0.0298497	0.432	FALSE
Q5XI63	Kifc1	Kinesin-like protein KIFC1	1.17	0.31611	0.719	FALSE
Q6AYE5	Oaf	Out at first protein homolog	1.17	0.0149738	0.343	FALSE
A0A0G2K410	Ap4s1	Adaptor-related protein complex 4 subunit sigma 1	1.16	0.09838	0.587	FALSE
A0A1W2Q5Z6	Tax1bp3	Tax1-binding protein 3	1.16	0.0121911	0.317	FALSE
A0A8I5ZPJ9	Utp18	UTP18 small subunit processome component	1.16	0.00567106	0.234	FALSE
A0A8I5ZRT6	Dock2	Dedicator of cytokinesis 2	1.16	0.0284556	0.426	FALSE
A0A8I5ZTY9	Itgb2	Integrin subunit beta 2	1.16	0.00464285	0.213	FALSE
A0A8I5ZUM7	Wdtc1	WD and tetratricopeptide repeats 1	1.16	0.0779044	0.559	FALSE
A0A8I5ZV82	Mlkl	Mixed lineage kinase domain-like pseudokinase	1.16	0.180956	0.655	FALSE
A0A8I5ZZ90	Tpm2	Tropomyosin beta chain	1.16	0.0784879	0.559	FALSE
A0A8I6A002	Ercc2	DNA helicase	1.16	0.0134432	0.329	FALSE
D3Z8D3	Borcs8	BLOC-1-related complex subunit 8	1.16	0.0534444	0.512	FALSE
O35397	Casp6	Caspase-6	1.16	0.281787	0.706	FALSE
Q641Z5	Chac2	Putative glutathione-specific gamma-glutamylcyclotransferase 2	1.16	0.00764719	0.263	FALSE
Q7TNY6	Acbd3	Golgi resident protein GCP60	1.16	0.0287888	0.427	FALSE
A0A0G2KAM4	Fscn1	Fascin	1.15	0.05678	0.52	FALSE
A0A8I5ZKE3	Snrpd3	Small nuclear ribonucleoprotein D3 polypeptide	1.15	0.00193044	0.135	FALSE
A0A8I5ZTM5	Thada	THADA, armadillo repeat-containing	1.15	0.164667	0.646	FALSE
D4A7A8	Rab7b	Rab7b, member RAS oncogene family	1.15	0.0768707	0.557	FALSE
F1LRS8	Cd2ap	CD2-associated protein	1.15	0.0605493	0.528	FALSE
F7EPZ4	Dis3	DIS3 homolog, exosome endoribonuclease and 3'-5' exoribonuclease	1.15	0.00112374	0.102	FALSE
G3V6G1	Jchain	Immunoglobulin joining chain	1.15	0.275948	0.704	FALSE
G3V8F5	Tomm40	Mitochondrial import receptor subunit TOM40 homolog	1.15	0.155335	0.64	FALSE
G3V9H8	Ret	Proto-oncogene tyrosine-protein kinase receptor Ret	1.15	0.157965	0.642	FALSE
O70454	Bud31	Protein BUD31 homolog	1.15	0.0174583	0.362	FALSE
Q2I6B4	Atp6v0a1	V-type proton ATPase subunit a	1.15	0.0841857	0.567	FALSE
Q3SWT4	Iws1	Protein IWS1 homolog	1.15	0.0245939	0.407	FALSE
Q9WVJ6	Tgm2	Protein-glutamine gamma-glutamyltransferase 2	1.15	0.00327292	0.177	FALSE
A0A0G2K658	LOC102556347	Carbonyl reductase (NADPH)	1.14	0.103935	0.594	FALSE
A0A0G2K950	Papss2	3'-phosphoadenosine 5'-phosphosulfate synthase 2	1.14	0.0840153	0.567	FALSE
A0A8I5Y224	Adam9	ADAM metallopeptidase domain 9	1.14	0.0848109	0.568	FALSE
A0A8I6A2W7	0	Uncharacterized protein	1.14	0.258836	0.697	FALSE
A0A8I6AMT2	Pex5l	PEX5-related protein	1.14	0.000666618	0.0694	FALSE
A0A8I6G204	Dock10	Dedicator of cytokinesis 10	1.14	0.0457364	0.492	FALSE
F7F0R0	Tmod3	Tropomodulin 3	1.14	0.010712	0.301	FALSE
G3V9B3	Mag	Myelin-associated glycoprotein	1.14	0.00520105	0.225	FALSE
M0RAK2	LOC684270	Isochorismatase domain containing 2b	1.14	0.226807	0.681	FALSE
O54889	Polr1a	DNA-directed RNA polymerase I subunit RPA1	1.14	0.037617	0.465	FALSE
Q63ZV7	Swi5	DNA repair protein SWI5 homolog	1.14	0.0797586	0.561	FALSE
Q6P6G7	Rsl24d1	Probable ribosome biogenesis protein RLP24	1.14	0.0356018	0.458	FALSE
Q91ZQ0	Vmp1	Vacuole membrane protein 1	1.14	0.127838	0.618	FALSE
A0A096MK99	Parp4	Poly (ADP-ribose) polymerase family, member 4	1.13	0.0720217	0.549	FALSE
A0A0G2JVY2	Cd163	CD163 molecule	1.13	0.00072933	0.0748	FALSE
A0A8I5ZT87	Mycbp	Myc-binding protein	1.13	0.00866243	0.275	FALSE
A0A8I5ZTR8	Cpsf3	Cleavage and polyadenylation specific factor 3	1.13	0.0160689	0.352	FALSE
A0A8I5ZV38	Srrm1	Serine and arginine repetitive matrix 1	1.13	0.0185876	0.369	FALSE
A0A8I6A2I3	Eed	Embryonic ectoderm development	1.13	0.0316215	0.441	FALSE
A0A8I6A6J5	Sun2	Sad1 and UNC84 domain-containing 2	1.13	0.00142454	0.117	FALSE
A0A8J8YAK5	Adal	Adenosine deaminase-like	1.13	0.158831	0.642	FALSE
D3ZBN4	Erg28	Ergosterol biosynthesis 28 homolog	1.13	0.0348058	0.454	FALSE
D3ZF42	Senp7	Sentrin-specific protease 7	1.13	0.127443	0.618	FALSE
F1LR10	Lima1	LIM domain and actin-binding protein 1	1.13	0.0445801	0.488	FALSE
Q27W02	Magoh	Protein mago nashi homolog	1.13	0.00132746	0.113	FALSE
Q5PQQ2	Wbp11	WW domain-binding protein 11	1.13	0.0106507	0.301	FALSE
Q5XIB5	Ccdc86	Coiled-coil domain-containing protein 86	1.13	0.0845863	0.568	FALSE
Q9JIL3	Ilf3	Interleukin enhancer-binding factor 3	1.13	0.000827919	0.0825	FALSE
A0A8I5ZUP7	Dach1	Dachshund family transcription factor 1	1.12	0.0166822	0.356	FALSE
A0A8I5ZMM7	Virma	Similar to mKIAA1429 protein (Predicted), isoform CRA_a	1.12	0.00153003	0.121	FALSE
A0A8I6A331	Cnih4	Cornichon family AMPA receptor auxiliary protein 4	1.12	0.302874	0.714	FALSE
D3ZD46	Dhx58	RNA helicase	1.12	0.048993	0.501	FALSE
D3ZKR8	Tmem167a	Protein kish	1.12	0.0499572	0.503	FALSE
D3ZNZ9	H2bu1	Histone H2B	1.12	0.0570456	0.52	FALSE
D4A3V3	Parp12	Poly (ADP-ribose) polymerase family, member 12	1.12	0.0132682	0.327	FALSE
G3V8N4	LOC108348233	Protocadherin beta-6-like	1.12	0.00233419	0.146	FALSE
P22791	Hmgcs2	Hydroxymethylglutaryl-CoA synthase, mitochondrial	1.12	0.0567805	0.52	FALSE
P62250	Rps16	40S ribosomal protein S16	1.12	0.00630143	0.245	FALSE
Q566R4	Fam89b	Leucine repeat adapter protein 25	1.12	0.233392	0.684	FALSE
Q62935	Vwf	von Willebrand factor (Fragment)	1.12	0.00697081	0.254	FALSE
Q8K4D6	Cyp4x1	Cytochrome P450 4X1	1.12	0.145331	0.633	FALSE
Q2EJA0	Yap1	Transcriptional coactivator YAP1	1.11	0.000154173	0.019	FALSE
A0A096MJ94	Bms1	BMS1 ribosome biogenesis factor	1.11	0.0438624	0.486	FALSE
A0A0G2K3M4	Nup37	Nucleoporin 37	1.11	0.0160875	0.352	FALSE
A0A0G2K8E5	Ints10	Integrator complex subunit 10	1.11	0.0389396	0.47	FALSE
A0A8I6A3C7	Snx9	Sorting nexin	1.11	0.0285629	0.426	FALSE
A0A8I6A4C2	Nxn	Nucleoredoxin	1.11	0.00302399	0.169	FALSE
P35233	Ptpn2	Tyrosine-protein phosphatase non-receptor type 2	1.11	0.162115	0.644	FALSE
Q04931	Ssrp1	FACT complex subunit SSRP1	1.11	0.00124618	0.109	FALSE
Q4FZU2	Krt6a	Keratin, type II cytoskeletal 6A	1.11	0.483756	0.768	FALSE
Q4QQU6	Smndc1	Survival of motor neuron-related-splicing factor 30	1.11	0.0308891	0.437	FALSE
Q5U2W5	Tbl3	Transducin beta-like protein 3	1.11	0.156154	0.64	FALSE
Q5U2X7	Timm21	Mitochondrial import inner membrane translocase subunit Tim21	1.11	0.071887	0.549	FALSE
Q6P6S4	Sil1	Nucleotide exchange factor SIL1	1.11	0.031996	0.442	FALSE
Q6P6T5	Ocln	Occludin	1.11	0.00263774	0.156	FALSE
A0A0G2K0K1	Cpne2	Copine 2	1.1	0.100537	0.59	FALSE
A0A8I5Y0S9	LOC102550446	Rho GTPase-activating protein 20-like	1.1	0.0873248	0.571	FALSE
A0A8I5ZTX4	Bmp2k	BMP-2-inducible kinase	1.1	0.00482975	0.217	FALSE
A0A8I6A1R3	Retsat	All-trans-13,14-dihydroretinol saturase, isoform CRA_b	1.1	0.1851	0.658	FALSE
A0A8I6A4P5	Sema3c	Semaphorin-3C	1.1	0.0111901	0.307	FALSE
A0A8I6A4V6	Lama5	Laminin subunit alpha 5	1.1	0.0156195	0.348	FALSE
A0A8I6A6D8	Fuom	Fucose mutarotase	1.1	0.0973237	0.585	FALSE
A0A8I6AAX3	Cntrob	Centrobin, centriole duplication and spindle assembly protein	1.1	0.099988	0.589	FALSE
A0A8I6AAX9	Mgst3	Microsomal glutathione S-transferase 3	1.1	0.198882	0.665	FALSE
A0A8I6AQA1	Arap1	ArfGAP with RhoGAP domain, ankyrin repeat and PH domain 1	1.1	0.0108625	0.303	FALSE
D3ZPV8	Ggct	Gamma-glutamylcyclotransferase	1.1	0.0810698	0.563	FALSE
D4A3G2	Cdk11b	Cyclin-dependent kinase 11B	1.1	0.131846	0.622	FALSE
P16296	F9	Coagulation factor IX	1.1	0.116169	0.607	FALSE
P23764	Gpx3	Glutathione peroxidase 3	1.1	0.327974	0.723	FALSE
P27008	Parp1	Poly [ADP-ribose] polymerase 1	1.1	0.00118668	0.106	FALSE
Q5BJP9	Phyhd1	Phytanoyl-CoA dioxygenase domain-containing protein 1	1.1	0.0892049	0.574	FALSE
Q5CD77	Tbc1d14	TBC1 domain family member 14	1.1	0.0298665	0.433	FALSE
Q5M9H2	Acadvl	Acyl-Coenzyme A dehydrogenase, very long chain	1.1	0.280773	0.706	FALSE
Q9JID1	Pdcd4	Programmed cell death protein 4	1.1	0.0489619	0.501	FALSE
Q6MGD0	Cuta	Protein CutA	1.09	0.00177942	0.13	FALSE
A0A8I5ZPB5	Vav3	Vav guanine nucleotide exchange factor 3	1.09	0.130812	0.621	FALSE
A0A8I6AC09	Noc3l	NOC3-like DNA replication regulator	1.09	0.131143	0.621	FALSE
A0A8I6AHJ4	Ktn1	Kinectin 1	1.09	0.0738602	0.552	FALSE
A0A8I6AMJ2	Mphosph10	M-phase phosphoprotein 10	1.09	0.0568904	0.52	FALSE
A0A8I6AP32	Ly86	Lymphocyte antigen 86	1.09	0.0428713	0.483	FALSE
F1LUD9	Lrrc20	Leucine-rich repeat-containing 20	1.09	0.127944	0.618	FALSE
F1M9B2	Igfbp7	Insulin-like growth factor-binding protein 7	1.09	0.0103377	0.297	FALSE
O70535	Lifr	Leukemia inhibitory factor receptor	1.09	0.0338975	0.451	FALSE
P08494	Mgp	Matrix Gla protein	1.09	0.0610656	0.529	FALSE
P16067	Npr2	Atrial natriuretic peptide receptor 2	1.09	0.11319	0.604	FALSE
P53817	Plaat3	Phospholipase A and acyltransferase 3	1.09	0.0842944	0.568	FALSE
Q04589	Fgfr1	Fibroblast growth factor receptor 1	1.09	0.159511	0.643	FALSE
Q3T1L0	Aldh16a1	Aldehyde dehydrogenase family 16 member A1	1.09	0.00179109	0.131	FALSE
Q4G005	Ercc3	General transcription and DNA repair factor IIH helicase subunit XPB	1.09	0.040721	0.476	FALSE
Q63603	Dock9	Dedicator of cytokinesis protein 9 (Fragment)	1.09	0.0243289	0.405	FALSE
Q811X3	Ca11	Carbonic anhydrase 11	1.09	0.0794561	0.561	FALSE
A0A0G2K9J0	Tanc2	Protein TANC2	1.08	0.0630635	0.533	FALSE
A0A8I6GES9	Nrxn3	Neurexin-3	1.08	0.273125	0.703	FALSE
F1M6T3	Jcad	Junctional cadherin 5-associated	1.08	0.162796	0.645	FALSE
F1M8J7	Cux1	Protein CASP	1.08	0.026526	0.417	FALSE
G3V8C4	Clic4	Chloride intracellular channel protein	1.08	0.202759	0.667	FALSE
O35115	Fhl2	Four and a half LIM domains protein 2	1.08	0.0348703	0.455	FALSE
P16884	Nefh	Neurofilament heavy polypeptide	1.08	0.00869996	0.275	FALSE
Q5BJT6	Lsg1	Large subunit GTPase 1 homolog	1.08	0.0678115	0.542	FALSE
Q6AYC4	Capg	Macrophage-capping protein	1.08	0.00330626	0.178	FALSE
Q6TMG5	Ikbkg	NF-kappa-B essential modulator	1.08	0.0803611	0.562	FALSE
Q7M0E7	Mrpl14	39S ribosomal protein L14, mitochondrial	1.08	0.0271245	0.42	FALSE
Q9Z2J5	Vamp5	Vesicle-associated membrane protein 5	1.08	0.066558	0.54	FALSE
P17136	Snrpb	Small nuclear ribonucleoprotein-associated protein B	1.07	0.000194834	0.024	FALSE
P37397	Cnn3	Calponin-3	1.07	0.00036414	0.0426	FALSE
A0A0G2JW03	Lpin1	Phosphatidate phosphatase	1.07	0.0820139	0.564	FALSE
A0A0G2K4D9	Stag2	Stromal antigen 2	1.07	0.00310797	0.172	FALSE
A0A8I5ZQT3	Prpf40b	Pre-mRNA-processing factor 40 homolog B	1.07	0.00849876	0.273	FALSE
A0A8I6ASM9	Smdt1	Single-pass membrane protein with aspartate-rich tail 1	1.07	0.13724	0.626	FALSE
A4L9P7	Pds5a	Sister chromatid cohesion protein PDS5 homolog A	1.07	0.0092506	0.283	FALSE
B1WBT0	Tmem232	Transmembrane protein 232	1.07	0.200749	0.666	FALSE
B2GVB9	Fermt3	FERM domain-containing kindlin 3	1.07	0.0220566	0.392	FALSE
B2RYJ2	Dbr1	Debranching RNA lariats 1	1.07	0.0357488	0.458	FALSE
D3ZCM3	Abcg4	ATP-binding cassette subfamily G member 4	1.07	0.0106403	0.301	FALSE
D4AAE9	Cisd2	Uncharacterized protein	1.07	0.0688217	0.544	FALSE
F1LP44	Itgal	Integrin subunit alpha L	1.07	0.125994	0.617	FALSE
F1M8D7	Ints1	Integrator complex subunit 1	1.07	0.008026	0.268	FALSE
G3V7Z1	Rcl1	RCG47403	1.07	0.00839166	0.272	FALSE
O35763	Msn	Moesin	1.07	0.000722217	0.0742	FALSE
P22985	Xdh	Xanthine dehydrogenase/oxidase	1.07	0.0599328	0.527	FALSE
Q66HC4	Phospho2	Pyridoxal phosphate phosphatase PHOSPHO2	1.07	0.187771	0.659	FALSE
Q6AYC6	Abi3	ABI family, member 3	1.07	0.139635	0.628	FALSE
Q6AYU1	Morf4l1	Mortality factor 4-like protein 1	1.07	0.0862847	0.57	FALSE
Q769K2	Napepld	N-acyl-phosphatidylethanolamine-hydrolyzing phospholipase D	1.07	0.00916599	0.282	FALSE
Q9EQZ1	Tsc22d3	TSC22 domain family protein 3	1.07	0.102737	0.592	FALSE
P04904	Gsta3	Glutathione S-transferase alpha-3	1.06	2.98359e-05	0.00246	FALSE
P17078	Rpl35	60S ribosomal protein L35	1.06	0.000345208	0.0408	FALSE
A0A0G2JU98	Stac2	SH3 and cysteine-rich domain 2	1.06	0.0402477	0.474	FALSE
A0A0G2K1S6	Me1	Malic enzyme	1.06	0.459665	0.762	FALSE
A0A0G2KA71	Nectin2	Nectin cell adhesion molecule 2	1.06	0.0479833	0.498	FALSE
A0A8I5ZPM4	Slc9a3r2	Na(+)/H(+) exchange regulatory cofactor NHE-RF	1.06	0.00561129	0.233	FALSE
A0A8I5ZVG8	Man1c1	Mannosidase, alpha, class 1C, member 1	1.06	0.092954	0.58	FALSE
A0A8I5ZX76	Eif3k	Eukaryotic translation initiation factor 3, subunit 12 (Predicted), isoform CRA_a	1.06	0.00709886	0.256	FALSE
A0A8I6A116	Fyb2	FYN-binding protein 2	1.06	0.277824	0.705	FALSE
A0A8I6G302	Ppwd1	Peptidylprolyl isomerase domain and WD repeat containing 1	1.06	0.00278953	0.161	FALSE
B0BNN4	Cfp	Complement factor properdin	1.06	0.120874	0.612	FALSE
D3ZA22	Trim47	Similar to Tripartite motif protein 47	1.06	0.0722584	0.55	FALSE
D3ZT16	Map6d1	MAP6 domain-containing 1	1.06	0.00157361	0.123	FALSE
F1M7P8	Spryd3	SPRY domain-containing 3	1.06	0.224446	0.68	FALSE
M0R439	Klhdc7a	Kelch domain-containing 7A	1.06	0.0278105	0.423	FALSE
O88764	Dapk3	Death-associated protein kinase 3	1.06	0.0181236	0.366	FALSE
P14669	Anxa3	Annexin A3	1.06	0.024868	0.408	FALSE
P70507	Grk4	G protein-coupled receptor kinase 4	1.06	0.359254	0.732	FALSE
Q3KRD0	Dars2	Aspartate--tRNA ligase, mitochondrial	1.06	0.0190312	0.372	FALSE
Q5NDL0	Eogt	EGF domain-specific O-linked N-acetylglucosamine transferase	1.06	0.191163	0.661	FALSE
A0A0G2JYF0	Slc4a10	Anion exchange protein	1.05	0.0932535	0.58	FALSE
A0A8I5Y6B0	Porcn	Porcupine O-acyltransferase	1.05	0.0748903	0.554	FALSE
A0A8I5ZMG4	Prdx3	Peroxiredoxin 3	1.05	0.0226978	0.396	FALSE
A0A8I5ZVT2	Fndc3a	Fibronectin type III domain-containing 3a	1.05	0.0420731	0.48	FALSE
A1L1K3	Anapc5	Anaphase-promoting complex subunit 5	1.05	0.0574484	0.521	FALSE
D3ZGE9	Rbm24	RNA-binding motif protein 38	1.05	0.016296	0.353	FALSE
D4A9G3	Tnfaip8	TNF alpha-induced protein 8	1.05	0.0866235	0.571	FALSE
F1LXT3	Utp20	UTP20 small subunit processome component	1.05	0.0973445	0.585	FALSE
P00786	Ctsh	Pro-cathepsin H	1.05	0.0501067	0.504	FALSE
P11762	Lgals1	Galectin-1	1.05	0.00194183	0.135	FALSE
P19637	Plat	Tissue-type plasminogen activator	1.05	0.0436483	0.485	FALSE
P46892	Cdk11b	Cyclin-dependent kinase 11B	1.05	0.0065185	0.248	FALSE
P62916	Gtf2b	Transcription initiation factor IIB	1.05	0.0163062	0.353	FALSE
P70539	Acvr1c	Activin receptor type-1C	1.05	0.141764	0.63	FALSE
P70584	Acadsb	Short/branched chain specific acyl-CoA dehydrogenase, mitochondrial	1.05	0.00962963	0.288	FALSE
Q5U2Z5	Cmtr1	Cap-specific mRNA (nucleoside-2'-O-)-methyltransferase 1	1.05	0.00612813	0.242	FALSE
Q63ZY8	Chchd10	Coiled-coil-helix-coiled-coil-helix domain-containing 10	1.05	0.182726	0.656	FALSE
G3V8G6	Hapln2	Hyaluronan and proteoglycan link protein 2	1.04	0.00714854	0.257	FALSE
A0A0G2JV78	Osbpl5	Oxysterol-binding protein	1.04	0.0373898	0.464	FALSE
A0A0G2JXJ7	Esyt1	Extended synaptotagmin-1	1.04	0.00773299	0.264	FALSE
D4A4Y0	Exosc4	Exosome component 4	1.04	0.00450237	0.21	FALSE
G3V7L6	Psmc2	26S proteasome regulatory subunit 7	1.04	0.0240526	0.404	FALSE
P49185	Mapk8	Mitogen-activated protein kinase 8	1.04	0.100397	0.589	FALSE
P62329	Tmsb4x	Thymosin beta-4	1.04	0.0306585	0.436	FALSE
P62919	Rpl8	60S ribosomal protein L8	1.04	0.0061966	0.243	FALSE
Q5U2U6	Cdip1	Cell death-inducing p53-target protein 1	1.04	0.0602729	0.527	FALSE
Q6AYJ7	Cct6b	Chaperonin containing Tcp1, subunit 6B (Zeta 2)	1.04	0.492493	0.77	FALSE
Q9JKU3	Ift172	Intraflagellar transport protein 172 homolog	1.04	0.0685133	0.543	FALSE
Q9QYC5	Gpr37l1	G-protein coupled receptor 37-like 1	1.04	0.00129253	0.111	FALSE
P62902	Rpl31	60S ribosomal protein L31	1.03	0.000385189	0.0445	FALSE
P62963	Pfn1	Profilin-1	1.03	0.00058512	0.0619	FALSE
A0A0G2K760	Ppie	Peptidylprolyl isomerase E	1.03	0.0373438	0.464	FALSE
A0A8I6APA7	Nefh	Neurofilament heavy polypeptide	1.03	0.0405696	0.475	FALSE
A0A8I6GHU8	Aamdc	Adipogenesis-associated, Mth938 domain-containing	1.03	0.00876233	0.276	FALSE
D3ZEF4	Cul7	Cullin-7	1.03	0.0128455	0.324	FALSE
D3ZZQ6	Ints4	Integrator complex subunit 4	1.03	0.0436965	0.485	FALSE
D4A1D2	Arhgef26	Rho guanine nucleotide exchange factor 26	1.03	0.0533222	0.512	FALSE
D4A2Z8	Dhx36	ATP-dependent DNA/RNA helicase DHX36	1.03	0.0629918	0.533	FALSE
G3V7H4	Rims3	Regulating synaptic membrane exocytosis 3, isoform CRA_a	1.03	0.144451	0.632	FALSE
G3V9M8	Fam50a	Family with sequence similarity 50, member A	1.03	0.059189	0.525	FALSE
P28494	Man2a1	Alpha-mannosidase 2	1.03	0.0220718	0.392	FALSE
P70473	Amacr	Alpha-methylacyl-CoA racemase	1.03	0.0416185	0.479	FALSE
Q5XIL3	Polr3c	DNA-directed RNA polymerase III subunit RPC3	1.03	0.0848576	0.568	FALSE
Q9JM04	Ipo13	Importin-13	1.03	0.141864	0.63	FALSE
D3ZN37	Rock1	Rho-associated protein kinase	1.02	0.00393997	0.196	FALSE
A0A0G2K0P5	Trip4	Thyroid hormone receptor interactor 4	1.02	0.00364501	0.188	FALSE
A0A0G2K6C7	Trim5	Tripartite motif-containing 30	1.02	0.251118	0.693	FALSE
A0A8I5ZPV5	Ptcd2	Pentatricopeptide repeat-containing protein 2, mitochondrial	1.02	0.0412974	0.478	FALSE
A0A8I6AAF6	LOC120096235	SLC35A4 upstream open reading frame protein-like	1.02	0.260491	0.697	FALSE
B0K028	Dtymk	Deoxythymidylate kinase	1.02	0.0164808	0.355	FALSE
B3DMA2	Acad11	Acyl-CoA dehydrogenase family member 11	1.02	0.0206975	0.383	FALSE
O35913	Slco1a4	Solute carrier organic anion transporter family member 1A4	1.02	0.283959	0.707	FALSE
O88656	Arpc1b	Actin-related protein 2/3 complex subunit 1B	1.02	0.0239479	0.403	FALSE
P21263	Nes	Nestin	1.02	0.0357427	0.458	FALSE
P30713	Gstt2	Glutathione S-transferase theta-2	1.02	0.00677705	0.252	FALSE
P69736	Edf1	Endothelial differentiation-related factor 1	1.02	0.0271555	0.42	FALSE
Q6AXY4	Pold2	DNA polymerase delta subunit 2	1.02	0.0458997	0.492	FALSE
Q6P742	Plp2	Proteolipid protein 2	1.02	0.0114915	0.31	FALSE
Q6P7B6	Efnb1	Ephrin B1, isoform CRA_a	1.02	0.14018	0.629	FALSE
Q9Z1Z6	Ilkap	Integrin-linked kinase-associated serine/threonine phosphatase 2C	1.02	0.00968508	0.289	FALSE
R4I3Z7	Ncf2	Neutrophil cytosol factor 2	1.02	0.195228	0.663	FALSE
A0A8I5YC26	Mcee	Methylmalonyl CoA epimerase	1.01	0.000782604	0.079	FALSE
F1LQB2	Smc3	Structural maintenance of chromosomes protein	1.01	0.000319817	0.0382	FALSE
A0A0G2K904	Sltm	RCG56631, isoform CRA_d	1.01	0.0674188	0.541	FALSE
A0A8I5ZNT3	H6pd	Hexose-6-phosphate dehydrogenase (glucose 1-dehydrogenase)	1.01	0.253067	0.694	FALSE
A0A8I6A9D5	Exosc10	Exosome component 10	1.01	0.0374748	0.465	FALSE
A0A8I6GHN4	Sh3glb2	Endophilin-B2	1.01	0.215753	0.675	FALSE
D3ZMZ9	Gnl3l	Guanine nucleotide binding protein-like 3 (nucleolar)-like	1.01	0.0388072	0.469	FALSE
D4ACP3	Tmem169	RCG25033, isoform CRA_a	1.01	0.0744112	0.553	FALSE
M0R3M8	Rrp12	Ribosomal RNA-processing 12 homolog	1.01	0.0105297	0.299	FALSE
Q3B7U1	Maged2	MAGE family member D2	1.01	0.0160093	0.351	FALSE
Q4FZS1	Cbx8	Chromobox 8	1.01	0.0769076	0.557	FALSE
Q5M936	Tor3a	Torsin-3A	1.01	0.0257603	0.413	FALSE
Q5PPL2	Dcun1d5	DCN1-like protein 5	1.01	0.0388117	0.469	FALSE
Q811M5	C6	Complement component C6	1.01	0.0634275	0.534	FALSE
A0A8I6AT89	Actl6a	Actin-like 6A	1	0.001738	0.129	FALSE
A0A8I6G2S6	Dimt1	DIM1 rRNA methyltransferase and ribosome maturation factor	1	0.162652	0.645	FALSE
B0BNL6	Arrdc1	Arrestin domain-containing protein 1	1	0.0237552	0.402	FALSE
O70521	Rgs19	Regulator of G-protein signaling 19	1	0.194637	0.663	FALSE
P04646	Rpl35a	60S ribosomal protein L35a	1	0.00114695	0.103	FALSE
Q5M9H1	Lrrc41	Leucine-rich repeat-containing protein 41	1	0.0708818	0.547	FALSE
Q63356	Myo1e	Unconventional myosin-Ie	1	0.00210612	0.14	FALSE
Q8K1P9	Fads3	Fatty acid desaturase 3	1	0.0981816	0.587	FALSE
Q9EQV6	Tpp1	Tripeptidyl-peptidase 1	1	0.00791448	0.266	FALSE
Q9WTQ0	Prkcq	Protein kinase C theta type	1	0.00822406	0.27	FALSE
A0A8I5ZV77	Mrps36	Mitochondrial ribosomal protein S36	0.998	0.0180535	0.366	FALSE
A0A8I6AQ69	Mcoln1	Mucolipin TRP cation channel 1	0.996	0.0267551	0.418	FALSE
D3ZDM6	Cdk19	Cell division cycle 2-like 6 (CDK8-like) (Predicted), isoform CRA_c	0.996	0.0212033	0.387	FALSE
A0A8I6ANW9	Sorbs3	Sorbin and SH3 domain-containing 3	0.995	0.0137027	0.331	FALSE
D4ACF2	Trim21	RING-type E3 ubiquitin transferase	0.995	0.00309163	0.171	FALSE
O88267	Acot1	Acyl-coenzyme A thioesterase 1	0.995	0.104867	0.595	FALSE
A0A8I5XW36	Wtap	WT1-associated protein	0.993	0.00134824	0.114	FALSE
P22057	Ptgds	Prostaglandin-H2 D-isomerase	0.993	0.0370571	0.463	FALSE
Q62812	Myh9	Myosin-9	0.992	0.000217596	0.0265	FALSE
A0A8I5ZTL1	Wipi1	WD repeat domain, phosphoinositide-interacting 1	0.992	0.110571	0.601	FALSE
Q6AYJ1	Recql	ATP-dependent DNA helicase Q1	0.992	0.00216711	0.141	FALSE
Q99N37	Arhgap17	Rho GTPase-activating protein 17	0.992	0.0867382	0.571	FALSE
A0A0G2JV24	Thbs1	Thrombospondin 1	0.991	0.439004	0.756	FALSE
A0A8I6ASM7	Ash2l	ASH2-like histone lysine methyltransferase complex subunit	0.99	0.0750327	0.554	FALSE
A0A8I5ZMR4	Lsm7	LSM7 homolog, U6 small nuclear RNA and mRNA degradation-associated	0.989	0.0283491	0.425	FALSE
B1WBY7	Erlin1	ER lipid raft-associated 1	0.989	0.0605423	0.528	FALSE
P55062	Tmbim6	Bax inhibitor 1	0.989	0.0718238	0.549	FALSE
Q6AYD6	Pdlim2	PDZ and LIM domain protein 2	0.989	0.112182	0.603	FALSE
A0A0G2K4L8	Itgam	Integrin alpha M	0.988	0.00290993	0.165	FALSE
G3V8Q2	Ina	Alpha-internexin	0.988	0.00778697	0.265	FALSE
D4A421	Nfrkb	Nuclear factor-related to kappa B-binding protein	0.987	0.500847	0.772	FALSE
P62083	Rps7	40S ribosomal protein S7	0.987	0.0125103	0.32	FALSE
A0A0G2JV31	Xpnpep1	X-prolyl aminopeptidase (Aminopeptidase P) 1, soluble, isoform CRA_a	0.985	0.0494012	0.502	FALSE
P13286	Phkg1	Phosphorylase b kinase gamma catalytic chain, skeletal muscle/heart isoform	0.985	0.0887645	0.574	FALSE
F1LMT8	Rab3gap2	Rab3 GTPase-activating protein non-catalytic subunit	0.984	0.271014	0.702	FALSE
Q5M7W6	Fam234a	Protein FAM234A	0.984	0.0735495	0.552	FALSE
A0A8I5ZL63	Ankrd13a	Ankyrin repeat domain 13a	0.983	0.00258029	0.154	FALSE
A0A8I6A968	Hlcs	Holocarboxylase synthetase	0.983	0.0262554	0.415	FALSE
Q5BJZ6	Carnmt1	Carnosine N-methyltransferase	0.983	0.004696	0.214	FALSE
A0A8I6GIJ2	Alg5	ALG5, dolichyl-phosphate beta-glucosyltransferase	0.982	0.0731266	0.551	FALSE
D3Z865	Mpdu1	Mannose-P-dolichol utilization defect 1 protein	0.981	0.363218	0.733	FALSE
Q5I0H9	Pdia5	Protein disulfide-isomerase A5	0.981	0.00673779	0.251	FALSE
A0A8I6AUH3	Ddx50	DExD-box helicase 50	0.979	0.00678062	0.252	FALSE
G3V7W1	Pdcd6	Programmed cell death protein 6	0.979	0.0335045	0.449	FALSE
P97573	Inpp5d	Phosphatidylinositol 3,4,5-trisphosphate 5-phosphatase 1	0.979	0.0276641	0.422	FALSE
A0A8I5ZWB2	Ints13	Integrator complex subunit 13	0.978	0.0458555	0.492	FALSE
P63033	Rasd2	GTP-binding protein Rhes	0.977	0.0349152	0.455	FALSE
A0A0G2K7U7	Ankrd27	Ankyrin repeat domain 27	0.977	0.125234	0.616	FALSE
A0A1W2Q6C8	Gfap	Glial fibrillary acidic protein (Fragment)	0.977	0.454681	0.761	FALSE
A0A8I6A876	Wdr36	WD repeat domain 36	0.977	0.190461	0.661	FALSE
B5DF21	Samd4a	Protein Smaug homolog 1	0.977	0.125232	0.616	FALSE
D4A511	Srp9	Signal recognition particle 9 kDa protein	0.975	0.0134433	0.329	FALSE
D4A7G9	RGD1564804	Similar to chromosome 1 open reading frame 50	0.975	0.175959	0.653	FALSE
Q68FV6	Glmp	Glycosylated lysosomal membrane protein	0.974	0.189411	0.66	FALSE
F7FBG3	Commd7	COMM domain-containing 7	0.973	0.00601674	0.24	FALSE
A0A0G2K0D3	Lmod1	Leiomodin-1	0.972	0.0100677	0.294	FALSE
Q63009	Prmt1	Protein arginine N-methyltransferase 1	0.971	0.000357052	0.0419	FALSE
A0A8I6GLD7	LOC679739	NADH dehydrogenase (ubiquinone) Fe-S protein 6	0.971	0.0964458	0.584	FALSE
A0A8I5ZLX1	LOC100360057	60S ribosomal protein L22	0.97	0.000432123	0.0485	FALSE
Q4FZZ1	Pxk	PX domain-containing protein kinase-like protein	0.97	0.0127918	0.323	FALSE
A0A8I5ZST1	Tns3	Tensin 3	0.968	0.0181151	0.366	FALSE
Q75WE7	Vwa5a	von Willebrand factor A domain-containing protein 5A	0.968	0.001553	0.122	FALSE
D3Z7Z5	Ranbp10	RAN-binding protein 10	0.967	0.0351152	0.456	FALSE
O70377	Snap23	Synaptosomal-associated protein 23	0.967	0.0843603	0.568	FALSE
D4A605	Nnmt	Nicotinamide N-methyltransferase	0.966	0.335409	0.725	FALSE
Q7TPJ0	Ssr1	Translocon-associated protein subunit alpha	0.966	0.000953459	0.0915	FALSE
P85125	Cavin1	Caveolae-associated protein 1	0.965	5.23187e-06	0.000115	FALSE
A0A0G2JVE6	Anpep	Aminopeptidase	0.964	0.0333236	0.448	FALSE
P63140	Nfyb	Nuclear transcription factor Y subunit beta	0.963	0.0557864	0.518	FALSE
Q63624	Scaf1	Splicing factor, arginine/serine-rich 19	0.963	0.215446	0.675	FALSE
A0A0G2JUH2	Ddx19a	RNA helicase	0.961	0.263524	0.699	FALSE
P15304	Lipe	Hormone-sensitive lipase	0.961	0.0656509	0.538	FALSE
Q569A7	Dph5	Diphthine methyl ester synthase	0.961	0.0112201	0.307	FALSE
Q6F6B3	Tanc1	Protein TANC1	0.961	0.0274305	0.421	FALSE
A0A8I6AVW5	Smarcb1	SWI/SNF-related, matrix-associated, actin-dependent regulator of chromatin, subfamily b, member 1	0.96	0.0360529	0.459	FALSE
F1MAD2	Patj	InaD-like protein	0.96	0.0671132	0.541	FALSE
A0A0G2K210	Fgfr3	Fibroblast growth factor receptor	0.959	0.0268927	0.419	FALSE
B0BMX3	S100a16	S100 calcium binding protein A16 (Predicted), isoform CRA_a	0.959	0.00268549	0.158	FALSE
D3ZQL6	Micall1	MICAL-like protein 1	0.959	0.0131921	0.327	FALSE
A0A8I6A2X2	Polr2d	RNA polymerase II subunit D	0.958	0.2355	0.686	FALSE
D4AEG6	Mrpl32	Mitochondrial ribosomal protein L32	0.957	0.082553	0.565	FALSE
G3V817	Xrcc5	X-ray repair cross-complementing protein 5	0.957	0.00153182	0.121	FALSE
A0A8I6ACU1	Ifi35	Interferon-induced protein 35	0.956	0.0177764	0.364	FALSE
Q6P767	Pttg1ip	Pituitary tumor-transforming gene 1 protein-interacting protein	0.954	0.0329149	0.447	FALSE
P01015	Agt	Angiotensinogen	0.953	0.00609111	0.241	FALSE
P85118	Nat8f2	N-acetyltransferase family 8 member 2	0.953	0.107639	0.598	FALSE
A0A8I6A3Z5	Uba2	Ubiquitin-like modifier-activating enzyme 2	0.952	0.228574	0.682	FALSE
P55051	Fabp7	Fatty acid-binding protein, brain	0.95	0.0468424	0.495	FALSE
Q5BJX1	Mrpl41	39S ribosomal protein L41, mitochondrial	0.95	0.081748	0.564	FALSE
Q63345	Mog	Myelin-oligodendrocyte glycoprotein	0.95	0.0531198	0.511	FALSE
Q6P7Q4	Glo1	Lactoylglutathione lyase	0.948	0.0152144	0.345	FALSE
A0A8I5ZS16	Rbm27	RNA-binding motif protein 27	0.947	0.00398863	0.197	FALSE
A0A8I6ASV5	Slc35f3	Solute carrier family 35, member F3	0.947	0.0288666	0.428	FALSE
B0BND0	Enpp6	Glycerophosphocholine cholinephosphodiesterase ENPP6	0.947	0.0414399	0.478	FALSE
B1H268	Mcmbp	Mini-chromosome maintenance complex-binding protein	0.947	0.00504857	0.222	FALSE
P13233	Cnp	2',3'-cyclic-nucleotide 3'-phosphodiesterase	0.947	0.048174	0.499	FALSE
Q6VBQ8	Pno1	RNA-binding protein PNO1	0.947	0.175133	0.652	FALSE
P51673	Crabp2	Cellular retinoic acid-binding protein 2	0.946	0.00820791	0.27	FALSE
D3ZA46	Gmip	Gem-interacting protein	0.945	0.0186208	0.369	FALSE
D3ZEH5	Sidt2	SID1 transmembrane family member 2	0.945	0.0905975	0.576	FALSE
P62907	Rpl10a	60S ribosomal protein L10a	0.945	0.0271445	0.42	FALSE
A0A8I5ZXD6	Fam114a1	Family with sequence similarity 114, member A1	0.944	8.87965e-05	0.0103	FALSE
P41350	Cav1	Caveolin-1	0.944	1.24955e-05	0.000553	FALSE
A0A0G2JV14	Pex16	Peroxisomal membrane protein PEX16	0.944	0.00489529	0.219	FALSE
A0A0G2K9Q0	Tbck	TBC1 domain-containing kinase	0.944	0.0647504	0.536	FALSE
D3ZNV6	Elmod2	ELMO domain-containing 2	0.944	0.161055	0.644	FALSE
D3ZUI5	Cobl	Protein cordon-bleu	0.944	0.168984	0.648	FALSE
P58775	Tpm2	Tropomyosin beta chain	0.943	0.000440714	0.0491	FALSE
B2RZD0	Mrpl57	Mitochondrial ribosomal protein 63	0.943	0.340978	0.727	FALSE
Q68FR5	Tmem209	Transmembrane protein 209	0.943	0.0691039	0.544	FALSE
B2RYI5	Ankrd40	Ankrd40 protein	0.942	0.143639	0.631	FALSE
D3ZRI9	Gan	Gigaxonin	0.942	0.027139	0.42	FALSE
D4A4Y9	Fmn1	Formin 1	0.942	0.0357887	0.458	FALSE
Q6IG02	Krt2	Keratin, type II cytoskeletal 2 epidermal	0.942	0.521452	0.777	FALSE
P07896	Ehhadh	Peroxisomal bifunctional enzyme	0.941	0.000370561	0.0432	FALSE
A7E3N2	Ncf2	Neutrophil cytosol factor 2	0.941	0.128859	0.619	FALSE
A0A140TAI1	Ubqln1	Ubiquilin 1, isoform CRA_b	0.94	0.486621	0.769	FALSE
B2RYT0	Mrps21	Mitochondrial ribosomal protein S21	0.94	0.0111769	0.307	FALSE
Q5U2T3	Spats2l	SPATS2-like protein	0.939	0.0937762	0.581	FALSE
P40241	Cd9	CD9 antigen	0.939	0.0687121	0.544	FALSE
P47875	Csrp1	Cysteine and glycine-rich protein 1	0.939	0.0290313	0.428	FALSE
A0A0G2K923	LOC100911860	Ubiquitin-specific peptidase 40	0.937	0.170717	0.65	FALSE
A0A8I5ZJ57	Supt16h	SPT16 homolog, facilitates chromatin-remodeling subunit	0.937	0.00218317	0.142	FALSE
A0A0G2K9Y3	Stard9	StAR-related lipid transfer domain-containing 9	0.936	0.493076	0.77	FALSE
A0A8I6AST9	Cacna2d3	Voltage-dependent calcium channel subunit alpha-2/delta-3	0.936	0.407513	0.747	FALSE
A0A0G2JUI3	Dlgap2	Disks large-associated protein 2	0.935	0.222002	0.678	FALSE
A0A8I6A7Q7	Yy1	YY1 transcription factor	0.935	0.0269844	0.419	FALSE
P17164	Fuca1	Tissue alpha-L-fucosidase	0.935	0.00101763	0.0957	FALSE
Q9Z1Z9	Pdlim7	PDZ and LIM domain protein 7	0.935	0.107985	0.598	FALSE
A0A8I5ZMX3	Ccdc167	Coiled-coil domain-containing 167	0.934	0.0126555	0.322	FALSE
D4A1J4	Bdh2	3-hydroxybutyrate dehydrogenase type 2	0.934	0.0188935	0.371	FALSE
P23571	Mpg	DNA-3-methyladenine glycosylase (Fragment)	0.933	0.13209	0.622	FALSE
Q568Z3	Paqr4	Progestin and adipoQ receptor family member 4	0.933	0.214065	0.674	FALSE
A0A1W2Q6K7	Gatb	Glutamyl-tRNA amidotransferase subunit B	0.932	0.0405962	0.475	FALSE
A0A8I5ZNV3	Itfg2	Integrin alpha FG-GAP repeat-containing 2	0.931	0.0385568	0.468	FALSE
A0A8I5ZUF6	Snph	Syntaphilin	0.931	0.467609	0.764	FALSE
A0A8I6AKI1	Dhrs11	Dehydrogenase/reductase 11	0.931	0.111332	0.602	FALSE
D3ZPW7	Gpx8	Glutathione peroxidase	0.931	0.00171127	0.128	FALSE
Q5RJM1	Srd5a3	Polyprenol reductase	0.931	0.0769323	0.557	FALSE
Q9Z0V5	Prdx4	Peroxiredoxin-4	0.929	0.00151724	0.121	FALSE
A0A0G2K1M5	Dipk2a	Divergent protein kinase domain 2A	0.928	0.107044	0.597	FALSE
P52631	Stat3	Signal transducer and activator of transcription 3	0.928	0.0161599	0.352	FALSE
Q6AYQ4	Tmem109	Transmembrane protein 109	0.927	0.0931697	0.58	FALSE
M0R5B6	Exosc1	Exosome component 1	0.925	0.0157464	0.349	FALSE
M0R8H5	Lrg1	Leucine-rich alpha-2-glycoprotein 1	0.925	0.0509444	0.506	FALSE
P62246	Rps15a	40S ribosomal protein S15a	0.924	0.0101675	0.295	FALSE
A0A8I5ZSH7	Acsl6	Long-chain-fatty-acid--CoA ligase 6	0.923	0.132506	0.622	FALSE
A0A8I6AAQ8	Rgs7	Regulator of G-protein signaling 7, isoform CRA_b	0.923	0.199673	0.665	FALSE
B0BMY6	Otulin	Ubiquitinyl hydrolase 1	0.921	0.0162764	0.353	FALSE
A0A8I5ZQ29	Pank4	4'-phosphopantetheine phosphatase	0.919	0.17063	0.649	FALSE
P07722	Mag	Myelin-associated glycoprotein	0.919	0.0122548	0.318	FALSE
Q8VH46	Afap1	Actin filament-associated protein 1	0.917	0.000484327	0.0525	FALSE
A0A8I6A1F2	Ap3s1	Adaptor-related protein complex 3 subunit sigma 1	0.917	0.0990779	0.588	FALSE
A0A8I6A1H1	Secisbp2l	SECIS-binding protein 2-like	0.917	0.244573	0.69	FALSE
D3ZEI0	AABR07016623.1	60S ribosomal protein L28	0.913	0.0146434	0.34	FALSE
B2GV41	Usp39	Ubiquitin specific protease 39 (Predicted), isoform CRA_b	0.912	0.00452537	0.21	FALSE
P11466	Crot	Peroxisomal carnitine O-octanoyltransferase	0.912	0.0511488	0.506	FALSE
A0A8I6A853	Rapgef5	Rap guanine nucleotide exchange factor 5	0.911	0.0686071	0.544	FALSE
B5DF45	Traf6	TNF receptor-associated factor 6	0.908	0.237705	0.687	FALSE
Q9Z258	Kcnt1	Potassium channel subfamily T member 1	0.908	0.0323954	0.444	FALSE
A0A0G2JT75	Stard3nl	STARD3 N-terminal-like	0.907	0.0802927	0.562	FALSE
A0A0G2K4Q0	Idh3g	Isocitrate dehydrogenase [NAD] subunit gamma 1, mitochondrial	0.907	0.320802	0.72	FALSE
A0A8I6A2S5	Hspg2	Heparan sulfate proteoglycan 2	0.907	0.0686101	0.544	FALSE
Q3KR52	Rtl8a	Retrotransposon Gag-like 8A	0.907	0.108956	0.6	FALSE
A0A8I6AGX2	Rtf1	Rtf1, Paf1/RNA polymerase II complex component, homolog (S. cerevisiae)	0.905	0.021427	0.388	FALSE
Q8CIN7	Impa2	Inositol monophosphatase 2	0.905	0.0292944	0.43	FALSE
Q6AXY7	Prpf38b	Pre-mRNA-splicing factor 38B	0.904	0.135292	0.625	FALSE
A0A0G2JVT8	LOC103690031	Sterile alpha motif domain-containing protein 9-like	0.902	0.0649441	0.537	FALSE
D3ZHX2	Thap11	THAP domain containing 11 (Predicted)	0.902	0.140345	0.629	FALSE
A0A0G2JSL2	Trappc4	Trafficking protein particle complex subunit	0.901	0.193	0.662	FALSE
A0A0G2K047	Acss3	Acyl-CoA synthetase short-chain family member 3, mitochondrial	0.901	0.0998271	0.589	FALSE
A0A8I6A0D0	Abcg3	ATP-binding cassette, subfamily G (WHITE), member 3	0.901	0.0204491	0.382	FALSE
D3ZUC2	Mov10	RNA helicase	0.901	0.150294	0.636	FALSE
A0A8I5ZK53	Slc25a13	Solute carrier family 25 member 13	0.9	0.000117781	0.0141	FALSE
D4ABJ2	Cbln4	Cerebellin 4 precursor	0.9	0.118003	0.609	FALSE
O35815	Atxn3	Ataxin-3	0.9	0.00315586	0.173	FALSE
A0A8I6AA61	Mrpl55	Mitochondrial ribosomal protein L55	0.899	0.0704801	0.547	FALSE
Q5M9G1	Hexim1	Protein HEXIM1	0.899	0.018324	0.368	FALSE
Q3B7U4	Ctu2	Cytoplasmic tRNA 2-thiolation protein 2	0.898	0.00754871	0.262	FALSE
A0A0G2JUZ4	Dcun1d4	DCN1-like protein	0.897	0.320787	0.72	FALSE
A0A8I6GM79	Slc5a3	Solute carrier family 5 (Inositol transporters), member 3	0.896	0.0171384	0.36	FALSE
D3ZV75	Mfsd1	Major facilitator superfamily domain-containing 1	0.896	0.0625417	0.532	FALSE
P27881	Hk2	Hexokinase-2	0.896	0.0170778	0.359	FALSE
Q5BJQ6	Cstf1	Cleavage stimulation factor subunit 1	0.896	0.0535442	0.512	FALSE
A0A0G2K1Z2	Arhgap12	Rho GTPase-activating protein 12	0.895	0.0656346	0.538	FALSE
Q5XFW6	Wdr6	WD repeat-containing protein 6	0.895	0.04732	0.496	FALSE
Q7TNJ7	Camk1g	Calcium/calmodulin-dependent protein kinase type 1G	0.895	0.128059	0.619	FALSE
A0A8J8XQI9	Bche	Butyrylcholinesterase	0.894	0.227135	0.681	FALSE
D4A8H5	Ppp4r2	Protein phosphatase 4, regulatory subunit 2	0.894	0.117372	0.608	FALSE
O54980	Syngr2	Synaptogyrin-2	0.894	0.0117111	0.312	FALSE
O55165	Kif3c	Kinesin-like protein KIF3C	0.894	0.0849101	0.568	FALSE
A0A1W2Q6Q0	NEWGENE_1308171	Osteoglycin	0.893	0.12367	0.615	FALSE
A0A8I6A8W4	Ca14	Carbonic anhydrase 14	0.891	0.0448253	0.489	FALSE
D3ZCQ2	Alg11	GDP-Man:Man(3)GlcNAc(2)-PP-Dol alpha-1,2-mannosyltransferase	0.891	0.0572165	0.521	FALSE
P12001	Rpl18	60S ribosomal protein L18	0.89	0.010282	0.296	FALSE
P47853	Bgn	Biglycan	0.89	0.186123	0.658	FALSE
A0A8I5Y907	Htt	Huntingtin	0.889	0.137495	0.627	FALSE
B1H282	Colgalt1	Collagen beta(1-O)galactosyltransferase 1	0.889	0.0388299	0.469	FALSE
P97531	Trip10	Cdc42-interacting protein 4	0.889	0.0875267	0.572	FALSE
Q5M7T4	Yipf4	Protein YIPF4	0.889	0.0868214	0.571	FALSE
Q9EQH1	Gab2	GRB2-associated-binding protein 2	0.889	0.0166058	0.356	FALSE
P59924	Thoc1	THO complex subunit 1	0.888	0.319187	0.72	FALSE
Q5FVR7	Cpsf4	Cleavage and polyadenylation specificity factor subunit 4	0.888	0.111595	0.602	FALSE
Q5XI68	Dr1	Protein Dr1	0.888	0.458631	0.762	FALSE
Q6AZ42	Gjb6	Gap junction protein	0.888	0.295065	0.711	FALSE
P23928	Cryab	Alpha-crystallin B chain	0.887	0.237349	0.686	FALSE
A0A8I6GFA1	Wdfy4	WDFY family member 4	0.886	0.260948	0.698	FALSE
A0A8I5ZWZ6	Mrto4	MRT4 homolog, ribosome maturation factor	0.885	0.169207	0.649	FALSE
A0A8I6AR22	Zdhhc20	Zinc finger DHHC-type palmitoyltransferase 20	0.884	0.0635898	0.534	FALSE
A0A8J8XR86	Nelfe	Negative elongation factor complex member E	0.884	0.0529672	0.511	FALSE
A0A0G2JYT1	Erc1	ELKS/Rab6-interacting/CAST family member 1	0.883	0.153259	0.638	FALSE
A0A8I5ZXE0	Dido1	Death inducer-obliterator 1	0.882	0.0299458	0.433	FALSE
A0A8I6G807	LOC103692210	40S ribosomal protein S12 pseudogene	0.882	0.436104	0.755	FALSE
Q8BFS3	Rln3	Relaxin-3	0.882	0.15765	0.641	FALSE
E9PTB6	Polr3a	DNA-directed RNA polymerase subunit	0.881	0.0052672	0.226	FALSE
A0A8I5ZM80	Armh3	Armadillo-like helical domain-containing 3	0.88	0.0915573	0.578	FALSE
A0A8I6GFC7	Ubp1	Upstream-binding protein 1	0.88	0.136802	0.626	FALSE
G3V915	Rnasel	Ribonuclease L	0.879	0.0704388	0.547	FALSE
Q5U367	Plod3	Multifunctional procollagen lysine hydroxylase and glycosyltransferase LH3	0.879	0.00221605	0.143	FALSE
Q7TQ84	Fyttd1	UAP56-interacting factor	0.879	0.135459	0.625	FALSE
Q9Z1M9	Smc1a	Structural maintenance of chromosomes protein 1A	0.877	0.0003175	0.0379	FALSE
A0A8I5ZXI2	Arhgdib	Rho GDP dissociation inhibitor beta	0.877	0.0354872	0.457	FALSE
D3ZZ46	Cln6	CLN6, transmembrane ER protein	0.877	0.287733	0.709	FALSE
Q6TLK4	Arhgap27	Rho GTPase-activating protein 27	0.877	0.00769164	0.264	FALSE
P14841	Cst3	Cystatin-C	0.876	0.0389215	0.47	FALSE
Q5U2P6	Pianp	PILR alpha-associated neural protein	0.876	0.325844	0.722	FALSE
A0A0G2K2F6	LOC680996	40S ribosomal protein S15a	0.875	0.0106828	0.301	FALSE
A0A8I6AEL3	Hdlbp	Vigilin	0.875	0.16545	0.646	FALSE
A0A8I5ZMV7	Rela	RELA proto-oncogene, NF-kB subunit	0.874	0.00363829	0.188	FALSE
Q9Z2J4	Nexn	Nexilin	0.873	0.166554	0.647	FALSE
A0A8I5XVT7	Fbxl18	F-box and leucine-rich repeat protein 18	0.873	0.107984	0.598	FALSE
Q4QQV0	Tubb6	Tubulin beta chain	0.873	0.00514434	0.224	FALSE
Q7TP34	Man2b2	Ab2-450	0.873	0.00221583	0.143	FALSE
O55000	Ppp1r10	Serine/threonine-protein phosphatase 1 regulatory subunit 10	0.872	0.0688464	0.544	FALSE
A0A0G2K0T6	Sncg	Gamma-synuclein	0.871	0.0514615	0.507	FALSE
P17046	Lamp2	Lysosome-associated membrane glycoprotein 2	0.87	0.122069	0.613	FALSE
P17209	Myl4	Myosin light chain 4	0.869	0.0796678	0.561	FALSE
Q5I0H3	Sumo1	Small ubiquitin-related modifier 1	0.869	0.00537385	0.228	FALSE
D4A4R1	Eml3	EMAP-like 3	0.868	0.00201475	0.137	FALSE
A0A8I5Y9E0	Tspan8	Tetraspanin 8	0.867	0.184632	0.658	FALSE
D4A9Y0	Sdf2l1	RCG36668	0.867	0.0264441	0.416	FALSE
P51799	Clcn7	H(+)/Cl(-) exchange transporter 7	0.867	0.12004	0.611	FALSE
Q5PQN4	Mdm1	Nuclear protein MDM1	0.867	0.0858683	0.57	FALSE
A0A8I6AFW4	Ddx24	DEAD-box helicase 24	0.866	0.0246017	0.407	FALSE
D3ZCP9	Gtf2e2	Transcription initiation factor IIE subunit beta	0.866	0.101669	0.591	FALSE
P0C2B9	Mrpl42	28S ribosomal protein L42, mitochondrial	0.866	0.230089	0.683	FALSE
Q9JKL8	Adnp	Activity-dependent neuroprotector homeobox protein	0.866	0.0388832	0.47	FALSE
Q5M824	Shc1	SHC-transforming protein 1	0.865	0.135696	0.625	FALSE
Q3T1I4	Prrc1	Protein PRRC1	0.86	0.00228948	0.144	FALSE
D3ZWU1	Brd3	Bromodomain containing 3 (Predicted), isoform CRA_b	0.859	0.0638293	0.535	FALSE
A0A8I6AI04	Ahnak	AHNAK nucleoprotein	0.858	0.000223476	0.0272	FALSE
A0A0G2K4R5	Pop1	POP1 homolog, ribonuclease P/MRP subunit	0.857	0.102151	0.592	FALSE
P00697	Lyz1	Lysozyme C-1	0.857	0.384818	0.739	FALSE
D4A9Z2	Top3b	DNA topoisomerase	0.856	0.0564564	0.519	FALSE
Q62894	Ecm1	Extracellular matrix protein 1	0.856	0.0198624	0.378	FALSE
Q6AYS8	Hsd17b11	Estradiol 17-beta-dehydrogenase 11	0.855	0.000508621	0.0545	FALSE
Q9Z0W7	Clic4	Chloride intracellular channel protein 4	0.855	0.000419873	0.0475	FALSE
Q5I0P9	Cyp2d5	Cytochrome P450	0.855	0.231835	0.684	FALSE
Q5U2N8	Ttc26	Intraflagellar transport protein 56	0.854	0.23349	0.684	FALSE
Q9Z1K9	Adam17	Disintegrin and metalloproteinase domain-containing protein 17	0.854	0.0233235	0.4	FALSE
A0A8I6GHK2	Cox19	Cytochrome c oxidase assembly factor COX19	0.853	0.135452	0.625	FALSE
A0A8I5YBJ1	Khdrbs3	KH domain-containing, RNA-binding, signal transduction-associated protein 3	0.852	0.0335434	0.449	FALSE
P51647	Aldh1a1	Aldehyde dehydrogenase 1A1	0.852	0.0558706	0.518	FALSE
Q62746	Syt6	Synaptotagmin-6	0.851	0.0626883	0.532	FALSE
B0BN55	Urod	Uroporphyrinogen decarboxylase	0.851	0.00160795	0.124	FALSE
D3ZJC3	Tmc7	Transmembrane channel-like protein	0.85	0.405804	0.746	FALSE
A0A0G2JZY0	Lsm14b	LSM family member 14B	0.849	0.0480196	0.498	FALSE
B4F786	Cd2bp2	CD2 antigen (Cytoplasmic tail) binding protein 2 (Predicted), isoform CRA_a	0.849	0.015051	0.343	FALSE
E9PT91	Alg8	Alpha-1,3-glucosyltransferase	0.848	0.0637186	0.534	FALSE
P12843	Igfbp2	Insulin-like growth factor-binding protein 2	0.847	0.147576	0.634	FALSE
Q66H43	Borcs6	BLOC-1-related complex subunit 6	0.847	0.0813184	0.563	FALSE
A0A8I6A6J4	Pfdn1	Prefoldin subunit 1	0.845	0.013006	0.325	FALSE
Q4KLZ1	Tmem186	Transmembrane protein 186	0.845	0.170555	0.649	FALSE
A0A8I5ZQ25	Lamb1	Laminin subunit beta 1	0.844	0.0114361	0.31	FALSE
A0A8I6AFA8	Rpgr	Retinitis pigmentosa GTPase regulator	0.844	0.145494	0.633	FALSE
A0A8I6AH35	Ca12	Carbonic anhydrase	0.844	0.13097	0.621	FALSE
P08650	C5	Complement C5	0.844	0.19671	0.664	FALSE
P62630	Eef1a1	Elongation factor 1-alpha 1	0.844	0.00417441	0.202	FALSE
Q64602	Aadat	Kynurenine/alpha-aminoadipate aminotransferase, mitochondrial	0.844	0.000526595	0.0563	FALSE
A0A8I6AAB1	Klhl5	Kelch-like family member 5	0.843	0.00744595	0.261	FALSE
A0A8I6ABN7	Wasl	Neural Wiskott-Aldrich syndrome protein	0.842	0.197584	0.664	FALSE
D3ZKI9	Nop9	NOP9 nucleolar protein	0.842	0.131146	0.621	FALSE
E9PSU6	Pcnx1	Pecanex-like protein 1	0.842	0.511455	0.775	FALSE
E9PTA2	Trpm2	Transient receptor potential cation channel subfamily M member 2	0.841	0.0913757	0.577	FALSE
P59722	Egln1	Egl nine homolog 1 (Fragment)	0.841	0.00260516	0.155	FALSE
P35525	Clcn2	Chloride channel protein 2	0.84	0.0590362	0.525	FALSE
P47197	Akt2	RAC-beta serine/threonine-protein kinase	0.839	0.0231351	0.398	FALSE
A0A8I6ACJ0	Rgma	Repulsive guidance molecule BMP co-receptor a	0.838	0.075845	0.555	FALSE
A0A8I6AVL0	Pex13	Peroxisomal biogenesis factor 13	0.837	0.244757	0.69	FALSE
D4A416	Clptm1l	CLPTM1-like	0.837	0.0492454	0.502	FALSE
Q66H85	Ankzf1	Ankyrin repeat and zinc finger domain-containing protein 1	0.837	0.198765	0.665	FALSE
Q99MM4	Trafd1	TRAF-type zinc finger domain-containing protein 1	0.837	0.223569	0.679	FALSE
A0A8I5ZXZ8	Atg4c	Autophagy-related 4C, cysteine peptidase	0.836	0.0266531	0.417	FALSE
D3ZBL5	Inpp4a	Phosphatidylinositol-3,4-bisphosphate 4-phosphatase	0.835	0.299413	0.713	FALSE
Q5U2P2	Igsf11	Immunoglobulin superfamily member 11	0.835	0.102375	0.592	FALSE
A0A8I6AJQ8	Cdc34	Cell division cycle 34, ubiqiutin-conjugating enzyme	0.834	0.40414	0.746	FALSE
Q9WUF4	Vamp8	Vesicle-associated membrane protein 8	0.834	0.0420559	0.48	FALSE
A0A8I6G9F8	Wdr59	WD repeat domain 59	0.833	0.0689227	0.544	FALSE
Q9EPX0	Hspb8	Heat shock protein beta-8	0.833	0.221522	0.678	FALSE
Q6AXM6	Icam2	Intercellular adhesion molecule 2	0.831	0.0426024	0.482	FALSE
Q9WUC4	Atox1	Copper transport protein ATOX1	0.831	0.197957	0.664	FALSE
A0A8I6A862	Pcdhgc5	Protocadherin gamma subfamily C, 5	0.83	0.147366	0.634	FALSE
A0A8I6ATX5	Stard7	StAR-related lipid transfer domain-containing 7	0.83	0.0788089	0.56	FALSE
P48550	Kcnj6	G protein-activated inward rectifier potassium channel 2	0.83	0.206216	0.669	FALSE
Q68FP9	Cog6	Conserved oligomeric Golgi complex subunit 6	0.83	0.117865	0.609	FALSE
A0A8I5ZU78	Lars2	Leucyl-tRNA synthetase 2, mitochondrial	0.829	0.094882	0.582	FALSE
A0A8I6AJP4	Phactr4	Phosphatase and actin regulator 4	0.828	0.105334	0.595	FALSE
D4A067	RGD1564541	STING ER exit protein	0.828	0.0313373	0.439	FALSE
P32038	Cfd	Complement factor D	0.828	0.299713	0.713	FALSE
Q9Z0V6	Prdx3	Thioredoxin-dependent peroxide reductase, mitochondrial	0.828	0.00221561	0.143	FALSE
Q66HG7	Ddx59	Probable ATP-dependent RNA helicase DDX59	0.827	0.212801	0.673	FALSE
P49791	Nup153	Nuclear pore complex protein Nup153	0.826	0.113011	0.604	FALSE
Q62725	Nfyc	Nuclear transcription factor Y subunit gamma	0.826	0.0204904	0.382	FALSE
Q6AY85	Alg14	UDP-N-acetylglucosamine transferase subunit ALG14 homolog	0.825	0.0342163	0.452	FALSE
P31977	Ezr	Ezrin	0.824	0.000912473	0.0887	FALSE
Q4V8H8	Ehd2	EH domain-containing protein 2	0.824	2.79728e-05	0.00222	FALSE
A0A8I6AB28	Ddx41	DEAD-box helicase 41	0.824	0.0281775	0.425	FALSE
G3V6K3	Exosc7	Exosome component 7	0.824	0.21255	0.673	FALSE
F1LML0	Nars	Asparagine--tRNA ligase	0.823	0.287708	0.709	FALSE
D3ZE15	Ndufa13	NADH dehydrogenase [ubiquinone] 1 alpha subcomplex subunit 13	0.822	0.229917	0.683	FALSE
A0A0G2JTT7	Arhgap22	Rho GTPase-activating protein 22	0.821	0.0649477	0.537	FALSE
D4A2W1	Enpp4	Bis(5'-adenosyl)-triphosphatase	0.82	0.214557	0.674	FALSE
D4A678	Spta1	Spectrin, alpha, erythrocytic 1	0.82	0.327912	0.723	FALSE
P09495	Tpm4	Tropomyosin alpha-4 chain	0.82	0.000579531	0.0614	FALSE
A0A8I6AE68	Anln	Anillin, actin-binding protein	0.819	0.0518925	0.508	FALSE
Q76IC5	Pgpep1	Pyroglutamyl-peptidase 1	0.819	0.150056	0.636	FALSE
P63249	Pkia	cAMP-dependent protein kinase inhibitor alpha	0.818	0.0834887	0.566	FALSE
Q6BBI8	Ufc1	Ubiquitin-fold modifier-conjugating enzyme 1	0.818	0.0267535	0.418	FALSE
Q9R1D1	Ctcf	Transcriptional repressor CTCF	0.818	0.0087935	0.276	FALSE
A0A0G2K1W9	Ldhd	Lactate dehydrogenase D	0.817	0.0657879	0.538	FALSE
B4F776	Nkiras2	NFKB inhibitor-interacting Ras-like 2	0.817	0.151814	0.637	FALSE
Q5XIB2	Cwc27	Spliceosome-associated protein CWC27 homolog	0.817	0.0333627	0.448	FALSE
Q6IUP3	Elp5	Elongator complex protein 5	0.816	0.0510084	0.506	FALSE
Q9R1E9	Ccn2	CCN family member 2	0.816	0.101485	0.591	FALSE
A0A8I5ZU90	Arpc3	Actin-related protein 2/3 complex, subunit 3	0.815	0.0511325	0.506	FALSE
A0A8I6AQV1	Fbf1	Fas binding factor 1	0.815	0.376887	0.737	FALSE
Q6AY63	Nudt5	ADP-sugar pyrophosphatase	0.815	0.0132132	0.327	FALSE
D3ZAF6	Atp5mf	ATP synthase subunit f, mitochondrial	0.814	0.00600345	0.24	FALSE
A0A0G2K3R1	Map3k4	Mitogen-activated protein kinase kinase kinase 4	0.813	0.1669	0.647	FALSE
A0A0G2KB10	Setd2	[Histone H3]-lysine(36) N-trimethyltransferase	0.813	0.243351	0.689	FALSE
Q9JLT6	Bid	BH3-interacting domain death agonist	0.813	0.0557147	0.517	FALSE
G3V7V5	Fkbp11	Peptidylprolyl isomerase	0.812	0.244601	0.69	FALSE
P62752	Rpl23a	60S ribosomal protein L23a	0.812	0.00194361	0.135	FALSE
Q99M63	Smu1	WD40 repeat-containing protein SMU1	0.811	0.000186569	0.0231	FALSE
G3V665	Castor2	Cytosolic arginine sensor for mTORC1 subunit 2	0.81	0.162323	0.644	FALSE
P97564	Gpam	Glycerol-3-phosphate acyltransferase 1, mitochondrial	0.81	0.0383648	0.468	FALSE
Q9JIX5	Chd8	Chromodomain-helicase-DNA-binding protein 8	0.81	0.159313	0.642	FALSE
P23457	Akr1c9	3-alpha-hydroxysteroid dehydrogenase	0.809	0.00627656	0.244	FALSE
A0A8I6ALA5	Pex1	Peroxisomal biogenesis factor 1	0.809	0.132708	0.623	FALSE
A0A8I6G3K8	Disp2	Dispatched RND transporter family member 2	0.809	0.264053	0.699	FALSE
B5DF51	Mmgt1	ER membrane protein complex subunit 5	0.808	0.376887	0.737	FALSE
A0A0G2JTD1	Rprd2	Regulation of nuclear pre-mRNA domain-containing 2	0.806	0.0107781	0.302	FALSE
A0A8I6ADX3	AABR07057438.1	Uncharacterized protein	0.806	0.231367	0.683	FALSE
D3ZB71	Dvl2	Dishevelled segment polarity protein 2	0.806	0.154937	0.639	FALSE
A0A8I5ZT81	Gnao1	Guanine nucleotide-binding protein G(o) subunit alpha	0.805	0.468676	0.764	FALSE
A0A8I6AK96	Polr1d	RCG42593, isoform CRA_b	0.805	0.185779	0.658	FALSE
P80202	Acvr1b	Activin receptor type-1B	0.805	0.16169	0.644	FALSE
Q7TP54	Ripor2	Rho family-interacting cell polarization regulator 2	0.805	0.194834	0.663	FALSE
A0A0G2K875	Ablim3	Actin-binding LIM protein family, member 3	0.804	0.0312113	0.439	FALSE
Q6AY07	Aldoart2	Fructose-bisphosphate aldolase	0.803	0.509607	0.774	FALSE
Q9JM59	Kcnip2	Kv channel-interacting protein 2	0.803	0.339121	0.726	FALSE
A0A0G2K4J8	Rimbp2	RIMS-binding protein 2	0.802	0.254495	0.695	FALSE
P0DMW0	Hspa1a	Heat shock 70 kDa protein 1A	0.801	0.0838821	0.567	FALSE
P84100	Rpl19	60S ribosomal protein L19	0.799	0.00423814	0.203	FALSE
Q5M9G7	Utp25	U3 small nucleolar RNA-associated protein 25 homolog	0.799	0.12363	0.615	FALSE
P09215	Prkcd	Protein kinase C delta type	0.798	0.00746552	0.261	FALSE
Q6P5P5	Mest	Mesoderm-specific transcript homolog protein	0.798	0.161031	0.644	FALSE
A0A8I6GEF9	Mrpl58	Mitochondrial ribosomal protein L58	0.796	0.0740911	0.553	FALSE
D3ZW38	Exosc6	Exosome component 6	0.796	0.0175377	0.362	FALSE
D4ABN3	Synj1	Phosphoinositide 5-phosphatase	0.796	0.196512	0.664	FALSE
F7FFC6	Mettl3	Methyltransferase-like 3	0.796	0.00507021	0.222	FALSE
Q9R0D6	Tcn2	Transcobalamin-2	0.796	0.209444	0.671	FALSE
D4A544	Dennd6a	DENN domain-containing 6A	0.795	0.00969623	0.289	FALSE
Q4KLJ3	Gnl2	Nucleolar GTP-binding protein 2	0.795	0.0464891	0.494	FALSE
Q5XHZ9	Trip13	Pachytene checkpoint protein 2 homolog	0.795	0.205982	0.669	FALSE
Q8K4F7	Dcps	m7GpppX diphosphatase	0.795	0.0118337	0.314	FALSE
Q641Z4	Cdk9	Cyclin-dependent kinase 9	0.794	0.11953	0.611	FALSE
A0A8I5ZN47	Mtrex	Mtr4 exosome RNA helicase	0.793	0.00766539	0.263	FALSE
D4AE98	Exosc8	Exosome component 8	0.793	0.0142427	0.336	FALSE
A0A0G2K160	Ahctf1	AT hook-containing transcription factor 1	0.792	0.00193115	0.135	FALSE
O55004	Rnase4	Ribonuclease 4	0.792	0.215545	0.675	FALSE
Q9WUL0	Top1	DNA topoisomerase 1	0.791	0.0126831	0.322	FALSE
F7FIQ4	Dnajc9	DnaJ heat shock protein family (Hsp40) member C9	0.79	0.020116	0.38	FALSE
A0A8I6A1G1	Cdr2l	Cerebellar degeneration-related protein 2-like	0.789	0.0160118	0.351	FALSE
Q9EQJ4	Znf384	Zinc finger protein 384	0.789	0.355605	0.731	FALSE
A0A0G2JSK5	Itgb1	Integrin beta	0.788	0.0385725	0.469	FALSE
A0A8I5ZK89	Dock5	Dedicator of cytokinesis 5	0.788	0.00583955	0.237	FALSE
D3ZG52	Dna2	DNA replication ATP-dependent helicase/nuclease DNA2	0.788	0.255006	0.695	FALSE
D3ZY68	Gatc	Glutamyl-tRNA(Gln) amidotransferase subunit C, mitochondrial	0.788	0.11491	0.606	FALSE
Q62908	Csrp2	Cysteine and glycine-rich protein 2	0.788	0.00273761	0.159	FALSE
Q68FP1	Gsn	Gelsolin	0.788	0.0333354	0.448	FALSE
E9PTT0	Zdhhc17	Palmitoyltransferase ZDHHC17	0.787	0.0599598	0.527	FALSE
F1M9D6	Stat1	Signal transducer and activator of transcription	0.787	0.0731517	0.551	FALSE
P62489	Polr2g	DNA-directed RNA polymerase II subunit RPB7	0.787	0.0047847	0.216	FALSE
Q2M2R8	Pex5	Peroxisomal targeting signal 1 receptor	0.787	0.130983	0.621	FALSE
Q4KLI4	Ppil1	Peptidyl-prolyl cis-trans isomerase	0.787	0.00440242	0.208	FALSE
Q6PCT8	Sdhd	Succinate dehydrogenase [ubiquinone] cytochrome b small subunit, mitochondrial	0.787	0.0815907	0.564	FALSE
Q4G063	Creld2	Protein disulfide isomerase Creld2	0.786	0.248214	0.692	FALSE
Q5EGZ1	Ace2	Angiotensin-converting enzyme 2	0.785	0.213623	0.674	FALSE
Q5EIC4	Irf2bpl	Probable E3 ubiquitin-protein ligase IRF2BPL	0.785	0.0354954	0.457	FALSE
Q925N6	Igsf1	Immunoglobulin superfamily member 1	0.785	0.0875288	0.572	FALSE
A0A8I6AG33	Tnpo1	Transportin 1	0.784	0.00265039	0.157	FALSE
P50545	Hck	Tyrosine-protein kinase HCK	0.784	0.0871569	0.571	FALSE
Q9WUJ3	Pde4dip	Myomegalin	0.784	0.113034	0.604	FALSE
A0A0G2K013	Actn4	Alpha-actinin-4	0.783	0.0923776	0.579	FALSE
A0A8I6AND7	Wdr24	WD repeat domain 24	0.783	0.140557	0.629	FALSE
A0A8I6ASV0	Efhd1	EF-hand domain family, member D1	0.783	0.0492155	0.501	FALSE
A0A0G2JW34	Cisd3	CDGSH iron sulfur domain 3	0.782	0.00677574	0.252	FALSE
P31652	Slc6a4	Sodium-dependent serotonin transporter	0.782	0.399951	0.744	FALSE
Q2TGK3	Zdhhc3	Palmitoyltransferase ZDHHC3	0.782	0.027857	0.423	FALSE
A0A8I6AE77	Ctc1	CST telomere replication complex component 1	0.78	0.160762	0.643	FALSE
E9PT66	Sf3b3	Splicing factor 3b, subunit 3	0.78	0.000468413	0.0512	FALSE
P01150	Trh	Pro-thyrotropin-releasing hormone	0.78	0.401901	0.745	FALSE
Q66HR0	Slc12a9	Solute carrier family 12 member 9	0.779	0.000335874	0.0398	FALSE
A0A8I6A1P4	Mx1	Interferon-induced GTP-binding protein Mx1	0.779	0.27895	0.705	FALSE
G3V783	Ripk2	Receptor-interacting serine/threonine-protein kinase 2	0.779	0.209712	0.671	FALSE
P0C5J2	B9d1	B9 domain-containing protein 1	0.779	0.133899	0.624	FALSE
Q99PK0	Xab2	Pre-mRNA-splicing factor SYF1	0.779	0.0110162	0.305	FALSE
Q01827	Slc18a2	Synaptic vesicular amine transporter	0.778	0.329408	0.723	FALSE
A0A8I6ASJ7	Cebpz	CCAAT/enhancer-binding protein zeta	0.778	0.300183	0.713	FALSE
Q4KLY4	Rnf2	E3 ubiquitin-protein ligase RING2	0.778	0.230148	0.683	FALSE
Q5XI86	Ptrh2	Aminoacyl-tRNA hydrolase	0.776	0.00902019	0.28	FALSE
Q6AXU4	Rnf181	E3 ubiquitin-protein ligase RNF181	0.776	0.30664	0.716	FALSE
F7EWF8	Anapc2	Anaphase-promoting complex subunit 2	0.774	0.192586	0.662	FALSE
F7FG85	Man2b1	Mannosidase, alpha, class 2B, member 1	0.774	0.0583713	0.523	FALSE
Q9ESP4	Gpr88	Probable G-protein coupled receptor 88	0.773	0.182222	0.656	FALSE
A0A8I6AG52	LOC679899	Similar to 40S ribosomal protein S20	0.773	0.180689	0.655	FALSE
A0A8I6ACJ8	Med18	Mediator complex subunit 18	0.772	0.167118	0.647	FALSE
B2RYU8	Lyrm1	LYR motif-containing protein 1	0.771	0.0461119	0.493	FALSE
A0A0G2QC64	Wdr34	Dynein 2 intermediate chain 2	0.77	0.268776	0.701	FALSE
O88996	Bcl2l2	Bcl-W	0.77	0.280214	0.706	FALSE
Q642A6	Vwa1	von Willebrand factor A domain-containing protein 1	0.77	0.0451449	0.49	FALSE
Q78EJ9	Capn8	Calpain-8	0.77	0.0391251	0.47	FALSE
A0A0G2JU89	Ubr4	E3 ubiquitin-protein ligase UBR4	0.769	0.156784	0.641	FALSE
A0A8I5ZXA9	Araf	Serine/threonine-protein kinase A-Raf	0.769	0.296191	0.712	FALSE
P43427	Slc2a5	Solute carrier family 2, facilitated glucose transporter member 5	0.769	0.141955	0.63	FALSE
A0A0G2K8F7	Ube2a	Ubiquitin-conjugating enzyme E2A	0.768	0.384094	0.739	FALSE
A0A8I6AP98	Mettl27	Methyltransferase-like 27	0.768	0.192577	0.662	FALSE
A0A0G2JVR0	Ptpra	Receptor-type tyrosine-protein phosphatase alpha	0.767	0.244445	0.69	FALSE
A0A0G2K845	Adipoq	Adiponectin, C1Q and collagen domain-containing	0.767	0.205193	0.669	FALSE
B0K015	Commd8	COMM domain containing 8 (Predicted), isoform CRA_a	0.767	0.221481	0.678	FALSE
O08629	Trim28	Transcription intermediary factor 1-beta	0.767	0.00318761	0.174	FALSE
P80204	Tgfbr1	TGF-beta receptor type-1	0.767	0.164192	0.646	FALSE
A0A0G2JW97	Safb	Scaffold attachment factor B1	0.766	0.0445194	0.488	FALSE
A0A0G2JWE0	Pdp1	[Pyruvate dehydrogenase [acetyl-transferring]]-phosphatase 1, mitochondrial	0.766	0.0588219	0.524	FALSE
D3ZEY0	Ccdc141	Coiled-coil domain-containing 141	0.766	0.0826318	0.565	FALSE
E9PU03	Smg5	SMG5 nonsense mediated mRNA decay factor	0.766	0.127846	0.618	FALSE
P19527	Nefl	Neurofilament light polypeptide	0.766	0.0294857	0.431	FALSE
A0A8I5ZYC2	Slc44a2	Choline transporter-like protein	0.765	0.058922	0.525	FALSE
G3V9R8	Hnrnpc	Heterogeneous nuclear ribonucleoprotein C	0.765	0.0176529	0.363	FALSE
A0A096MJS6	Ly6e	Lymphocyte antigen 6 family member E	0.764	0.223147	0.679	FALSE
A0A0G2JXI9	Hist1h2bc	Histone H2B	0.764	0.0373403	0.464	FALSE
A0A0G2K8D1	Mospd2	Motile sperm domain containing 2	0.764	0.162505	0.644	FALSE
A0A8I6A030	Cdk2ap1	Cyclin-dependent kinase 2-associated protein 1	0.764	0.190361	0.661	FALSE
P62850	Rps24	40S ribosomal protein S24	0.764	0.185321	0.658	FALSE
A0A8I5ZJI0	Lrch3	Leucine-rich repeats and calponin homology (CH) domain containing 3 (Predicted), isoform CRA_a	0.763	0.0590917	0.525	FALSE
A0A8I6A2Z6	Thumpd3	Similar to THUMP domain containing 3 (Predicted), isoform CRA_a	0.763	0.240192	0.688	FALSE
A0A8I6B4V4	Smpd4	Sphingomyelin phosphodiesterase 4	0.763	0.0328808	0.446	FALSE
A0A8I5Y7C8	Sytl2	Synaptotagmin-like 2	0.762	0.22797	0.682	FALSE
P01283	Vip	VIP peptides	0.762	0.412632	0.748	FALSE
Q6QI25	Ormdl3	ORM1-like protein 3	0.762	0.0256777	0.412	FALSE
A0A8I6B5Y3	Nelfcd	Negative elongation factor complex member C/D	0.761	0.0128742	0.324	FALSE
D4AE47	Fbxo42	F-box protein 42	0.761	0.146742	0.634	FALSE
P61169	Drd2	D(2) dopamine receptor	0.76	0.0737777	0.552	FALSE
Q641X2	Leo1	RNA polymerase-associated protein LEO1	0.76	0.201622	0.666	FALSE
D4A7U6	Lsm3	U6 snRNA-associated Sm-like protein LSm3	0.757	0.166318	0.647	FALSE
Q4KM92	Pus1	Pseudouridylate synthase 1 homolog	0.757	0.142725	0.631	FALSE
Q5BJX0	Ntmt1	N-terminal Xaa-Pro-Lys N-methyltransferase 1	0.757	0.00943244	0.285	FALSE
D3ZDM7	Ddo	D-aspartate oxidase	0.756	0.0695231	0.545	FALSE
D4A8A0	Cad	CAD protein	0.756	0.0060445	0.24	FALSE
Q5XXR3	Arhgef6	Rho guanine nucleotide exchange factor 6	0.756	0.092964	0.58	FALSE
F1LMR7	Dpp6	Dipeptidyl aminopeptidase-like protein 6	0.755	0.100753	0.59	FALSE
F7FMK8	Map3k13	Mitogen-activated protein kinase kinase kinase	0.755	0.0377263	0.465	FALSE
Q3B8Q2	Eif4a3	Eukaryotic initiation factor 4A-III	0.755	0.0038814	0.194	FALSE
Q62896	Bet1	BET1 homolog	0.755	0.302004	0.714	FALSE
Q8R2E7	Fadd	FAS-associated death domain protein	0.755	0.173618	0.651	FALSE
Q9WVR3	Inppl1	Phosphatidylinositol 3,4,5-trisphosphate 5-phosphatase 2	0.754	0.000210461	0.0258	FALSE
A0A8I6A829	Dock8	Dedicator of cytokinesis 8	0.754	0.262859	0.698	FALSE
Q64610	Enpp2	Ectonucleotide pyrophosphatase/phosphodiesterase family member 2	0.754	0.385129	0.74	FALSE
A0A8I6ALD4	Tjp2	Tight junction protein 2	0.753	0.000316582	0.0379	FALSE
A0A8I5ZQD2	Btaf1	B-TFIID TATA-box-binding protein-associated factor 1	0.753	0.0161077	0.352	FALSE
A0A8I6ABG6	Tln1	Talin 1	0.753	0.000949736	0.0912	FALSE
E9PU28	Impdh2	Inosine-5'-monophosphate dehydrogenase 2	0.753	0.00299547	0.168	FALSE
Q64663	P2rx7	P2X purinoceptor 7	0.752	0.0687627	0.544	FALSE
Q6P6T4	Eml2	Echinoderm microtubule-associated protein-like 2	0.751	7.04502e-06	0.000192	FALSE
A0A8I5ZQL8	Ppfia4	Liprin-alpha-4	0.751	0.110569	0.601	FALSE
P02688	Mbp	Myelin basic protein	0.751	0.15652	0.641	FALSE
P43425	Gng7	Guanine nucleotide-binding protein G(I)/G(S)/G(O) subunit gamma-7	0.751	0.532637	0.78	FALSE
P62268	Rps23	40S ribosomal protein S23	0.751	0.0915074	0.578	FALSE
Q5BJM8	Slc30a7	Zinc transporter 7	0.75	0.123483	0.614	FALSE
A0A8I6AFQ3	Dtymk	Deoxythymidylate kinase	0.749	0.0610339	0.529	FALSE
D3ZL45	RGD1560784	Similar to RIKEN cDNA B630019K06	0.749	0.141114	0.629	FALSE
A0A8I6AEW5	Rcc1	Regulator of chromosome condensation 1	0.747	0.000289031	0.0348	FALSE
A0A8I5Y5E3	0	SERPIN domain-containing protein	0.747	0.181565	0.656	FALSE
O89000	Dpyd	Dihydropyrimidine dehydrogenase [NADP(+)]	0.747	0.20073	0.666	FALSE
P17988	Sult1a1	Sulfotransferase 1A1	0.747	0.0542704	0.514	FALSE
Q62764	Ybx3	Y-box-binding protein 3	0.747	0.156012	0.64	FALSE
P62966	Crabp1	Cellular retinoic acid-binding protein 1	0.746	0.210864	0.672	FALSE
A0A8I6GLB8	Chmp1a	Charged multivesicular body protein 1A	0.746	0.00313269	0.173	FALSE
P15127	Insr	Insulin receptor	0.746	0.0662177	0.539	FALSE
D3ZU51	Rpp30	Ribonuclease P/MRP subunit p30	0.745	0.208261	0.67	FALSE
Q9QY02	Ythdc1	YTH domain-containing protein 1	0.744	0.122793	0.614	FALSE
A0A8I5ZYI8	Lzts3	Leucine zipper putative tumor suppressor 3	0.743	0.545082	0.782	FALSE
P60825	Cirbp	Cold-inducible RNA-binding protein	0.742	0.00186238	0.133	FALSE
A0A8I5ZLR4	Nipbl	NIPBL, cohesin loading factor	0.741	0.00240512	0.148	FALSE
D3ZMP6	Nop10	Nucleolar protein 10	0.741	0.0817738	0.564	FALSE
F7FJT3	Rad23a	RAD23 homolog A, nucleotide excision repair protein	0.741	0.0123565	0.319	FALSE
Q64725	Syk	Tyrosine-protein kinase SYK	0.741	0.15006	0.636	FALSE
A0A8I5YCP1	Stom	Stomatin	0.74	0.0537788	0.513	FALSE
G3V6H2	Prpf8	Pre-mRNA processing factor 8, isoform CRA_a	0.74	0.000488478	0.0528	FALSE
P11250	Rpl34	60S ribosomal protein L34	0.74	0.0131596	0.326	FALSE
P20717	Padi2	Protein-arginine deiminase type-2	0.74	0.00610836	0.241	FALSE
P63088	Ppp1cc	Serine/threonine-protein phosphatase PP1-gamma catalytic subunit	0.739	0.048476	0.499	FALSE
Q499T5	Capn7	Calpain 7	0.739	0.200073	0.666	FALSE
P84087	Cplx2	Complexin-2	0.738	0.142159	0.63	FALSE
Q3S4A5	Arfgap1	ADP-ribosylation factor GTPase activating protein 1 brain isoform	0.738	0.427841	0.753	FALSE
Q5EB59	Med23	Mediator of RNA polymerase II transcription subunit 23	0.738	0.0559597	0.518	FALSE
O55207	Synj2	Synaptojanin-2	0.737	0.0473132	0.496	FALSE
O70199	Ugdh	UDP-glucose 6-dehydrogenase	0.736	0.0628129	0.533	FALSE
D3Z831	Ndrg4	Protein NDRG4	0.735	0.330108	0.723	FALSE
A0A096MK60	Slfn5	Schlafen family member 5	0.733	0.100244	0.589	FALSE
A0A8I5ZU99	Ppm1l	Protein phosphatase 1 (Formerly 2C)-like (Predicted)	0.732	0.136265	0.626	FALSE
A0A8I5ZRY0	Mien1	Migration and invasion enhancer 1	0.731	0.213957	0.674	FALSE
Q8K4S3	Slc45a1	Proton-associated sugar transporter A	0.731	0.189087	0.66	FALSE
P04041	Gpx1	Glutathione peroxidase 1	0.73	0.000719543	0.074	FALSE
P48675	Des	Desmin	0.73	0.0130801	0.326	FALSE
Q5FWT5	Qrsl1	Glutamyl-tRNA(Gln) amidotransferase subunit A, mitochondrial	0.73	0.185152	0.658	FALSE
A0A0G2JVX9	Arpp21	cAMP-regulated phosphoprotein 21	0.729	0.157132	0.641	FALSE
A0A8I5Y155	Podxl2	Podocalyxin-like 2	0.729	0.25022	0.693	FALSE
D4A8F2	Rsu1	RCG55799, isoform CRA_a	0.729	0.00117619	0.105	FALSE
P61314	Rpl15	60S ribosomal protein L15	0.729	0.062235	0.532	FALSE
Q9JMC1	Inpp5j	Phosphatidylinositol 4,5-bisphosphate 5-phosphatase A	0.729	0.00115248	0.104	FALSE
A0A096MJ11	Gsdmd	Gasdermin D	0.728	0.00924128	0.283	FALSE
A0A8I5ZQE1	Ints9	Integrator complex subunit 9	0.727	0.103616	0.593	FALSE
P30839	Aldh3a2	Aldehyde dehydrogenase family 3 member A2	0.726	4.76154e-05	0.00481	FALSE
A0A8I5Y7Q0	Vps13b	Vacuolar protein sorting 13 homolog B	0.726	0.20462	0.668	FALSE
A0A8I5ZL71	Cers6	Ceramide synthase 6	0.726	0.277433	0.705	FALSE
D4A5K6	Zmpste24	CAAX prenyl protease	0.726	0.00746771	0.261	FALSE
Q5U2U9	Cnot8	Poly(A)-specific ribonuclease	0.726	0.339453	0.726	FALSE
Q62751	Ireb2	Iron-responsive element-binding protein 2	0.726	0.0133372	0.328	FALSE
A0A8I5ZPK8	Ppp4r4	Protein phosphatase 4, regulatory subunit 4	0.725	0.102838	0.592	FALSE
P21531	Rpl3	60S ribosomal protein L3	0.725	0.051045	0.506	FALSE
Q63632	Slc12a4	Solute carrier family 12 member 4	0.725	0.0301199	0.434	FALSE
A0A8I6GKH6	Sh3pxd2b	SH3 and PX domains 2B	0.724	0.109477	0.6	FALSE
D4ACY1	RGD1565784	RGD1565784	0.724	0.273782	0.703	FALSE
Q6AXS3	Dek	Protein DEK	0.724	0.00276889	0.16	FALSE
Q9ESZ0	Xrcc1	DNA repair protein XRCC1	0.724	0.0820411	0.564	FALSE
A0A8I6G5T6	Pkm	Pyruvate kinase PKM	0.723	0.065869	0.539	FALSE
Q498D5	Rmdn2	Regulator of microtubule dynamics protein 2	0.723	0.210538	0.672	FALSE
A0A0G2K908	Xpo6	Exportin 6	0.722	0.0710933	0.548	FALSE
D4ACL2	Ttc38	Tetratricopeptide repeat protein 38	0.722	0.0182183	0.367	FALSE
P09811	Pygl	Glycogen phosphorylase, liver form	0.722	0.120984	0.612	FALSE
P55314	C8b	Complement component C8 beta chain	0.722	0.208412	0.671	FALSE
Q5RKJ9	Rab10	RAB10, member RAS oncogene family	0.721	0.0833567	0.566	FALSE
Q6AXY0	Gsta6	Glutathione S-transferase A6	0.721	0.0402531	0.474	FALSE
Q9QZ48	Zbtb7a	Zinc finger and BTB domain-containing protein 7A	0.721	0.111873	0.603	FALSE
A0A8I5YBH3	Ccdc85c	Coiled-coil domain-containing 85C	0.72	0.137701	0.627	FALSE
A0A8I5ZKB0	Dennd1a	DENN domain-containing 1A	0.72	0.0636902	0.534	FALSE
A0A8I6AB70	Slc7a11	Solute carrier family 7 member 11	0.719	0.0686415	0.544	FALSE
M0RBD9	Znrf2	Zinc and ring finger 2	0.719	0.176397	0.653	FALSE
A0A0G2KAK2	Epb41	Protein 4.1	0.718	0.00390225	0.195	FALSE
A0A8I5ZNW5	Mtmr14	Myotubularin-related protein 14	0.718	0.150131	0.636	FALSE
Q68FW8	Bin3	Bridging integrator 3	0.718	0.0944951	0.582	FALSE
A0A8I5ZXX2	Kdm3b	Lysine demethylase 3B	0.717	0.0273568	0.421	FALSE
A0A8I6AST8	Ciao2a	Cytosolic iron-sulfur assembly component 2A	0.717	0.120612	0.612	FALSE
A0A8I6GKX7	Dvl3	Dishevelled segment polarity protein 3	0.717	0.316929	0.719	FALSE
B0BNA5	Cotl1	Coactosin-like protein	0.717	0.0128519	0.324	FALSE
Q6AXU7	Mif4gd	MIF4G domain-containing protein	0.717	0.355309	0.731	FALSE
A0A8I6AWI1	Myo1f	Myosin IF	0.716	0.197928	0.664	FALSE
B1WC37	Trmu	Mitochondrial tRNA-specific 2-thiouridylase 1	0.716	0.109442	0.6	FALSE
P22509	Fbl	rRNA 2'-O-methyltransferase fibrillarin	0.716	0.196682	0.664	FALSE
Q6EV70	Pofut1	GDP-fucose protein O-fucosyltransferase 1	0.716	0.151543	0.637	FALSE
A0A8I6A0M8	Rpp14	Ribonuclease P 14 subunit	0.715	0.37222	0.736	FALSE
A0A8I6A3Q6	Abr	Active breakpoint cluster region-related protein	0.715	0.36312	0.733	FALSE
A0A8I6A9K9	Hypk	Huntingtin-interacting protein K	0.715	0.287285	0.708	FALSE
D3Z9Z2	Lipt2	Putative lipoyltransferase 2, mitochondrial	0.715	0.127344	0.618	FALSE
D3ZSC8	Dnajc17	DnaJ homolog subfamily C member 17	0.715	0.0165018	0.355	FALSE
A0A0G2K6V6	Kif16b	Kinesin family member 16B	0.714	0.364285	0.734	FALSE
A0A8I5ZV31	Atp11c	ATPase, class VI, type 11C	0.713	0.220745	0.678	FALSE
A0A8I6AAB5	Akap2	A-kinase anchor protein 2	0.713	0.413058	0.749	FALSE
A0A8I5Y080	Lrch1	Leucine-rich repeats and calponin homology domain-containing 1	0.712	0.0596225	0.526	FALSE
B1WC28	H2afy2	Core histone macro-H2A	0.712	0.00174047	0.129	FALSE
O88797	Dab2	Disabled homolog 2	0.712	0.156336	0.64	FALSE
Q63699	Cdk2	Cyclin-dependent kinase 2	0.712	0.217794	0.676	FALSE
Q6TUD4	Yipf3	Protein YIPF3	0.712	0.349562	0.729	FALSE
O08874	Pkn2	Serine/threonine-protein kinase N2	0.711	0.0312174	0.439	FALSE
Q5FVF9	Btd	Biotinidase	0.711	0.0580768	0.523	FALSE
F7F7A6	Eif4a1	Eukaryotic translation initiation factor 4A1	0.71	0.038811	0.469	FALSE
Q62733	Tmpo	Lamina-associated polypeptide 2, isoform beta	0.71	0.000549788	0.0586	FALSE
Q9EQP5	Prelp	Prolargin	0.709	0.0873076	0.571	FALSE
D3ZBN0	H1-5	Histone H1.5	0.709	0.00184703	0.132	FALSE
P23965	Eci1	Enoyl-CoA delta isomerase 1, mitochondrial	0.708	0.0022708	0.144	FALSE
Q63135	Cr1l	Complement component receptor 1-like protein	0.708	0.143782	0.631	FALSE
A0A0G2K8U5	Lrrc49	Leucine-rich repeat-containing 49	0.706	0.0796425	0.561	FALSE
A0A8I6A3I3	Map3k3	Mitogen-activated protein kinase kinase kinase 3	0.706	0.22326	0.679	FALSE
Q6AXY8	Dhrs1	Dehydrogenase/reductase (SDR family) member 1	0.706	0.00119291	0.106	FALSE
D3ZR64	Zfp598	RING-type E3 ubiquitin transferase	0.705	0.103482	0.593	FALSE
Q3SWT1	Nabp1	SOSS complex subunit B1	0.705	0.291813	0.71	FALSE
A0A8I6ALC2	Baz1b	Bromodomain adjacent to zinc finger domain protein 1B	0.704	0.0192122	0.373	FALSE
Q5BJY6	Amdhd2	N-acetylglucosamine-6-phosphate deacetylase	0.704	0.0638839	0.535	FALSE
A0A0G2JYM3	Gga2	Golgi-associated, gamma adaptin ear-containing, ARF-binding protein 2	0.703	0.562413	0.786	FALSE
P07154	Ctsl	Procathepsin L	0.703	0.14317	0.631	FALSE
P23565	Ina	Alpha-internexin	0.703	0.0486873	0.5	FALSE
Q63798	Psme2	Proteasome activator complex subunit 2	0.703	0.0349115	0.455	FALSE
D3ZVR9	Pgm5	Phosphoglucomutase-like protein 5	0.702	0.117047	0.608	FALSE
Q63416	Itih3	Inter-alpha-trypsin inhibitor heavy chain H3	0.702	0.0385052	0.468	FALSE
Q8VGC3	Cacnb2	Voltage-dependent L-type calcium channel subunit beta-2	0.701	0.0630406	0.533	FALSE
P80386	Prkab1	5'-AMP-activated protein kinase subunit beta-1	0.701	0.300484	0.713	FALSE
Q5BK13	Tmem199	Transmembrane protein 199	0.701	0.149495	0.636	FALSE
Q7TQ24	Kctd13	PDIP1	0.701	0.1583	0.642	FALSE
Q9JI15	Camk2n1	Calcium/calmodulin-dependent protein kinase II inhibitor 1	0.701	0.333804	0.725	FALSE
A0A8I6AIW9	Dhx8	DEAH-box helicase 8	0.7	0.0873477	0.571	FALSE
D3ZFB6	Prrt2	Proline-rich transmembrane protein 2	0.7	0.047989	0.498	FALSE
P12839	Nefm	Neurofilament medium polypeptide	0.7	0.0627081	0.532	FALSE
P26051	Cd44	CD44 antigen	0.7	0.338527	0.726	FALSE
P28064	Psmb8	Proteasome subunit beta type-8	0.7	0.16159	0.644	FALSE
Q5XIP9	Tmem43	Transmembrane protein 43	0.7	0.0408256	0.476	FALSE
D3ZQG0	Mrm3	Mitochondrial rRNA methyltransferase 3	0.699	0.150855	0.637	FALSE
P62278	Rps13	40S ribosomal protein S13	0.699	0.0130136	0.325	FALSE
A0A8I6AKV5	Fmnl2	Formin-like 2	0.698	0.00256647	0.154	FALSE
Q812D3	Ppil3	Peptidyl-prolyl cis-trans isomerase-like 3	0.696	0.0433513	0.484	FALSE
A0A8I5ZR44	Snrpd2	Small nuclear ribonucleoprotein D2 polypeptide	0.695	0.00405855	0.199	FALSE
A0A8I6A468	Tsc22d1	TSC22 domain family protein 1	0.695	0.0557419	0.518	FALSE
D4A0F3	Osbpl6	Oxysterol-binding protein	0.695	0.237642	0.687	FALSE
P23593	Apod	Apolipoprotein D	0.695	0.0637677	0.535	FALSE
Q920G0	Skap2	Src kinase-associated phosphoprotein 2	0.695	0.225013	0.68	FALSE
A0A096MJB3	Wdr82	RCG25772, isoform CRA_a	0.694	0.00104904	0.0976	FALSE
A0A8I6ANF5	Dffa	DNA fragmentation factor subunit alpha	0.694	0.164072	0.645	FALSE
Q64591	Decr1	2,4-dienoyl-CoA reductase [(3E)-enoyl-CoA-producing], mitochondrial	0.694	0.00177456	0.13	FALSE
A0A8I6A4J4	Tmem178b	Transmembrane protein 178B	0.693	0.436672	0.756	FALSE
D3ZAR1	Ldlrap1	Low density lipoprotein receptor adapter protein 1	0.693	0.0959893	0.584	FALSE
P0C5E3	Palld	Palladin (Fragment)	0.693	0.160116	0.643	FALSE
A0A0G2K1K3	Gm2a	GM2 ganglioside activator	0.692	0.000399393	0.0458	FALSE
A0A8I5ZLJ2	Aldh5a1	Succinate-semialdehyde dehydrogenase, mitochondrial	0.691	0.14488	0.632	FALSE
Q6PDU1	Srsf2	Serine/arginine-rich splicing factor 2	0.691	0.0019567	0.136	FALSE
A0A8I6ATE6	Hmg20a	High mobility group 20A	0.69	0.102197	0.592	FALSE
Q6GVH5	Ggnbp2	Gametogenetin-binding protein 2	0.689	0.388772	0.741	FALSE
B2RZB7	Snrpd1	Small nuclear ribonucleoprotein Sm D1	0.688	0.123924	0.615	FALSE
Q63532	Sprr1a	Cornifin-A	0.688	0.235077	0.685	FALSE
Q02874	Macroh2a1	Core histone macro-H2A.1	0.687	6.19808e-05	0.00682	FALSE
A0A8I6A789	Ptprd	Protein tyrosine phosphatase, receptor type, D	0.687	0.161023	0.644	FALSE
Q5HZX7	Ldah	Lipid droplet-associated hydrolase	0.687	0.283879	0.707	FALSE
Q5PQR4	Rsrc2	Arginine/serine-rich coiled-coil protein 2	0.687	0.101796	0.591	FALSE
A0A8I6A5H6	Elp4	Elongator acetyltransferase complex subunit 4	0.686	0.172603	0.651	FALSE
A0A8I6GC77	Slc1a5	Solute carrier family 1 member 5	0.686	0.127076	0.618	FALSE
Q811Q1	Smug1	Single-strand selective monofunctional uracil-DNA glycosylase	0.686	0.144995	0.632	FALSE
P18445	Rpl27a	60S ribosomal protein L27a	0.685	0.0531559	0.511	FALSE
Q6AY87	Thoc6	THO complex subunit 6 homolog	0.685	0.0102692	0.296	FALSE
A0A8J8YGQ6	Dhrsx	Dehydrogenase/reductase X-linked	0.684	0.171115	0.65	FALSE
Q6TEK4	Vkorc1	Vitamin K epoxide reductase complex subunit 1	0.684	0.00147847	0.119	FALSE
A0A8I6G5W4	Snrnp70	Small nuclear ribonucleoprotein U1 subunit 70	0.683	0.00459138	0.212	FALSE
D3ZVK3	Trmt6	tRNA (adenine(58)-N(1))-methyltransferase non-catalytic subunit TRM6	0.683	0.128401	0.619	FALSE
F1M4W7	Cstf3	Cleavage stimulation factor subunit 3	0.683	0.00125603	0.109	FALSE
P24062	Igf1r	Insulin-like growth factor 1 receptor	0.683	0.0896932	0.575	FALSE
Q64259	Vhl	von Hippel-Lindau disease tumor suppressor	0.683	0.0583045	0.523	FALSE
B1WBV4	Plekhf2	Pleckstrin homology and FYVE domain-containing 2	0.682	0.263894	0.699	FALSE
Q6J4I0	Ppp1r1b	Protein phosphatase 1 regulatory subunit 1B	0.681	0.180796	0.655	FALSE
F1LN21	Pcdhb9	Protocadherin beta 9	0.681	0.340924	0.727	FALSE
Q9JJK4	Pex3	Peroxisomal biogenesis factor 3	0.681	0.0470138	0.495	FALSE
A0A0G2K716	Cables2	Cdk5 and Abl enzyme substrate 2	0.68	0.321413	0.721	FALSE
O55005	Robo1	Roundabout homolog 1	0.68	0.100017	0.589	FALSE
Q4QQV3	Fam162a	Protein FAM162A	0.68	0.0121983	0.317	FALSE
A0A8I5ZXI9	Xrcc6	X-ray repair cross-complementing 6	0.679	0.0725917	0.55	FALSE
Q569B7	Rwdd4	RWD domain-containing protein 4	0.679	0.236248	0.686	FALSE
A0A0G2K583	Mtap	S-methyl-5'-thioadenosine phosphorylase	0.678	0.00519221	0.225	FALSE
B5DEL1	Kctd5	BTB/POZ domain-containing protein KCTD5	0.678	0.17494	0.652	FALSE
P32577	Csk	Tyrosine-protein kinase CSK	0.678	0.00150411	0.12	FALSE
A0A8I6A5K5	Snx29	Sorting nexin 29	0.677	0.106994	0.597	FALSE
D3ZF97	Erlec1	Endoplasmic reticulum lectin 1	0.677	0.00221823	0.143	FALSE
Q5PQS6	Smg9	Nonsense-mediated mRNA decay factor SMG9	0.677	0.0633444	0.534	FALSE
Q5RJL0	Ermn	Ermin	0.677	0.0252933	0.41	FALSE
O08769	Cdkn1b	Cyclin-dependent kinase inhibitor 1B	0.676	0.0940453	0.581	FALSE
Q68FY1	Nup35	Nucleoporin NUP35	0.676	0.00500978	0.221	FALSE
A0A0G2JZ95	Hmgb3	High mobility group protein B1	0.675	0.152329	0.638	FALSE
G3V7F6	Sap18	Histone deacetylase complex subunit SAP18	0.675	0.0254202	0.411	FALSE
O08619	F13a1	Coagulation factor XIII A chain	0.675	0.0452546	0.49	FALSE
Q4G075	Serpinb1a	Leukocyte elastase inhibitor A	0.675	0.0614208	0.53	FALSE
Q642C0	Dnajc8	DnaJ homolog subfamily C member 8	0.675	0.032978	0.447	FALSE
A0A8I5ZKE1	Gpatch11	G patch domain-containing 11	0.674	0.233497	0.684	FALSE
A0A8I5ZWL7	Ccdc58	Mitochondrial matrix import factor 23	0.674	0.00367921	0.189	FALSE
A0A8I6A1H4	Tmppe	Transmembrane protein with metallophosphoesterase domain	0.674	0.0119686	0.315	FALSE
Q4V8C5	Arl2bp	ADP-ribosylation factor-like protein 2-binding protein	0.674	0.203976	0.668	FALSE
Q6XLI7	Rbm12	RCG37481, isoform CRA_a	0.674	0.00189216	0.134	FALSE
Q9JIY6	Cml6	Probable N-acetyltransferase CML6	0.674	0.454092	0.76	FALSE
Q5PQK1	Septin10	Septin-10	0.673	0.0820239	0.564	FALSE
F7FIC1	Cdh19	Cadherin 19	0.671	0.278529	0.705	FALSE
P57760	Stk16	Serine/threonine-protein kinase 16	0.671	0.132727	0.623	FALSE
Q63262	Pou3f3	POU domain, class 3, transcription factor 3	0.671	0.164338	0.646	FALSE
A0A8I5Y5D3	Exosc2	Exosome component 2	0.67	0.0778754	0.559	FALSE
P62804	H4f16	Histone H4	0.67	0.0230631	0.398	FALSE
P70583	Dut	Deoxyuridine 5'-triphosphate nucleotidohydrolase	0.67	0.177613	0.654	FALSE
A0A0G2K9R9	Psme4	Proteasome activator subunit 4	0.669	0.0438095	0.486	FALSE
B1WBX2	Tmem69	Transmembrane protein 69	0.669	0.150421	0.636	FALSE
D3ZB65	Bccip	BRCA2 and CDKN1A-interacting protein	0.669	0.0217266	0.39	FALSE
A0A0G2JU25	Galnt2	Polypeptide N-acetylgalactosaminyltransferase	0.668	0.134914	0.624	FALSE
A0A8I6A3P8	Cog4	Component of oligomeric golgi complex 4	0.668	0.0824915	0.565	FALSE
O70150	Pnck	Calcium/calmodulin-dependent protein kinase type 1B	0.668	0.21875	0.677	FALSE
P27791	Prkaca	cAMP-dependent protein kinase catalytic subunit alpha	0.668	0.0536502	0.513	FALSE
P18506	Gabrd	Gamma-aminobutyric acid receptor subunit delta	0.667	0.0575611	0.522	FALSE
Q5U1Y1	Rab34	Ras-related protein Rab-34	0.667	0.127112	0.618	FALSE
Q9JJ22	Erap1	Endoplasmic reticulum aminopeptidase 1	0.667	0.026346	0.416	FALSE
A0A8I6A9Z2	Nedd1	NEDD1 gamma-tubulin ring complex targeting factor	0.666	0.141693	0.63	FALSE
M0RBH0	AC109542.1	DNA-directed RNA polymerases I, II, and III subunit RPABC5	0.666	0.119003	0.61	FALSE
A0A8I5ZQF6	RGD1563861	Similar to ribosomal protein L10	0.665	0.572957	0.788	FALSE
A0A8I6A9D7	Slc35a2	Solute carrier family 35 (UDP-galactose transporter), member A2	0.665	0.340765	0.727	FALSE
D4AC62	Krt222	Keratin 222	0.665	0.0017601	0.13	FALSE
D3ZN38	Stard5	Similar to StAR-related protein 1-4E (Predicted), isoform CRA_a	0.664	0.278896	0.705	FALSE
D3ZQG3	Rhbdd2	Rhomboid domain-containing 2	0.664	0.0869608	0.571	FALSE
D4A4K3	Atg14	Beclin 1-associated autophagy-related key regulator	0.664	0.254323	0.695	FALSE
P18614	Itga1	Integrin alpha-1	0.664	0.0280473	0.424	FALSE
Q4KLN6	Rrm2	Ribonucleoside-diphosphate reductase subunit M2	0.664	0.336934	0.726	FALSE
Q9JHY1	F11r	Junctional adhesion molecule A	0.664	0.496796	0.771	FALSE
D4A2G4	Dgcr8	DGCR8 microprocessor complex subunit	0.663	0.26376	0.699	FALSE
D4A962	Hnrnpul1	Heterogeneous nuclear ribonucleoprotein U-like 1	0.663	0.00759296	0.262	FALSE
D4AAG8	Smchd1	Structural maintenance of chromosomes flexible hinge domain-containing 1	0.663	0.0630132	0.533	FALSE
F1LNJ2	Snrnp200	U5 small nuclear ribonucleoprotein 200 kDa helicase	0.663	0.00127627	0.11	FALSE
P28075	Psmb5	Proteasome subunit beta type-5	0.663	0.00612919	0.242	FALSE
Q4V885	Colec12	Collectin-12	0.663	0.215786	0.675	FALSE
A0A8I5ZRI9	Pgm1	Phosphoglucomutase-1	0.662	0.0174666	0.362	FALSE
D3Z9I3	Fgd2	FYVE, RhoGEF and PH domain-containing 2	0.662	0.165485	0.646	FALSE
D4ABB2	Mlc1	Modulator of VRAC current 1	0.662	0.00287412	0.164	FALSE
A0A0G2K079	Bcas1	Breast carcinoma amplified sequence 1	0.661	0.197294	0.664	FALSE
B2RYA6	Prcc	Papillary renal cell carcinoma (Translocation-associated) (Predicted)	0.661	0.0668121	0.54	FALSE
F1LMQ3	Psmd8	26S proteasome non-ATPase regulatory subunit 8	0.661	0.0187539	0.37	FALSE
A0A8I5Y874	Adck1	AarF domain-containing kinase 1	0.66	0.208474	0.671	FALSE
A0A8I5ZLR0	Gstt3	Glutathione S-transferase, theta 3	0.66	0.0705778	0.547	FALSE
Q498D1	Foxp1	Forkhead box protein P1	0.66	0.380616	0.738	FALSE
Q99MH9	Bbs2	Bardet-Biedl syndrome 2 protein homolog	0.66	0.0924084	0.579	FALSE
A0A1W2Q6M6	Nrcam	Neuronal cell adhesion molecule	0.659	0.199572	0.665	FALSE
A0A8I6A3V5	Samhd1	Deoxynucleoside triphosphate triphosphohydrolase SAMHD1	0.657	0.227132	0.681	FALSE
A0A8I6AM46	Tcerg1	Transcription elongation regulator 1	0.657	0.00597958	0.239	FALSE
D3ZC01	Rbbp5	RB-binding protein 5, histone lysine methyltransferase complex subunit	0.657	0.0775666	0.558	FALSE
P80432	Cox7c	Cytochrome c oxidase subunit 7C, mitochondrial	0.657	0.372306	0.736	FALSE
P29314	Rps9	40S ribosomal protein S9	0.656	0.0478762	0.498	FALSE
P70582	Nup54	Nuclear pore complex protein Nup54	0.656	0.00587285	0.237	FALSE
Q09073	Slc25a5	ADP/ATP translocase 2	0.656	0.016378	0.354	FALSE
Q4V7F5	Pih1d1	PIH1 domain-containing protein 1	0.656	0.121799	0.613	FALSE
A0A0G2K0G3	Txnrd3	Thioredoxin-disulfide reductase	0.655	0.189984	0.66	FALSE
P23978	Slc6a1	Sodium- and chloride-dependent GABA transporter 1	0.655	0.017586	0.363	FALSE
P54311	Gnb1	Guanine nucleotide-binding protein G(I)/G(S)/G(T) subunit beta-1	0.655	0.00484933	0.218	FALSE
Q9Z1X1	Esyt1	Extended synaptotagmin-1	0.654	0.000289083	0.0348	FALSE
A0A0G2JV16	Dock11	Dedicator of cytokinesis 11	0.654	0.0467125	0.494	FALSE
A0A8I5ZKD4	Nhlrc3	NHL repeat-containing 3	0.654	0.00681014	0.252	FALSE
A0A8I6AFK2	Pdcd11	Programmed cell death 11	0.654	0.195542	0.663	FALSE
B0BN23	Tspan15	Tetraspanin	0.654	0.46689	0.764	FALSE
Q5GH57	Xkr6	XK-related protein 6	0.653	0.194451	0.663	FALSE
Q68FT9	Scly	Selenocysteine lyase	0.653	0.0306723	0.436	FALSE
Q9EPF2	Mcam	Cell surface glycoprotein MUC18	0.652	0.000411715	0.0468	FALSE
A0A8I6ADI8	Snrnp27	Small nuclear ribonucleoprotein U4/U6.U5 subunit 27	0.652	0.020446	0.382	FALSE
B4F766	Dym	Dymeclin	0.652	0.115464	0.607	FALSE
P39052	Dnm2	Dynamin-2	0.651	0.000132112	0.016	FALSE
A0A8I5ZSU6	Coro1b	Coronin-1B	0.651	0.00472859	0.215	FALSE
P02650	Apoe	Apolipoprotein E	0.651	0.00542018	0.229	FALSE
Q6P6S3	Bspry	B box and SPRY domain-containing protein	0.65	0.0428763	0.483	FALSE
A0A8I5ZKA2	Trip11	Thyroid hormone receptor interactor 11	0.649	0.101421	0.591	FALSE
A0A8I6ARL9	Ppp4r3a	Protein phosphatase 4, regulatory subunit 3A	0.649	0.0897431	0.575	FALSE
Q32PX9	Afg1l	AFG1-like ATPase	0.649	0.0133654	0.328	FALSE
Q7TP98	Ilf2	Interleukin enhancer-binding factor 2	0.649	0.0064755	0.247	FALSE
Q9JMJ4	Prpf19	Pre-mRNA-processing factor 19	0.649	0.0128996	0.324	FALSE
G3V752	Nat10	RNA cytidine acetyltransferase	0.648	0.0262292	0.415	FALSE
G3V992	Gtf2e1	General transcription factor II E, polypeptide 1 (Alpha subunit)	0.648	0.158638	0.642	FALSE
P24268	Ctsd	Cathepsin D	0.648	0.00049109	0.053	FALSE
P62282	Rps11	40S ribosomal protein S11	0.648	0.0211748	0.387	FALSE
Q68G31	Pbld	Phenazine biosynthesis-like domain-containing protein	0.648	0.289705	0.709	FALSE
A0A8I6ACQ5	Fubp3	Far upstream element-binding protein 3	0.647	0.0049763	0.22	FALSE
B0BMT9	Sqor	Sqrdl protein	0.647	0.0200806	0.379	FALSE
D3ZRE7	Swap70	Switching B-cell complex subunit SWAP70	0.647	0.00725599	0.258	FALSE
A0A8I6A1D0	Matn4	Matrilin 4	0.646	0.272951	0.703	FALSE
A0A8I6AIW6	Tmem222	Transmembrane protein 222	0.646	0.0358933	0.459	FALSE
P04094	Penk	Proenkephalin-A	0.646	0.399964	0.744	FALSE
Q5FVJ5	Bmerb1	bMERB domain-containing protein 1	0.646	0.341574	0.727	FALSE
Q9ESM2	Hapln2	Hyaluronan and proteoglycan link protein 2	0.646	0.0654403	0.538	FALSE
A0A8I6APN3	Txndc5	Thioredoxin domain-containing 5	0.645	0.0157267	0.349	FALSE
F7F588	Nmnat3	Nicotinamide-nucleotide adenylyltransferase	0.645	0.0919221	0.578	FALSE
Q63494	Kcnab3	Voltage-gated potassium channel subunit beta-3	0.645	0.174071	0.652	FALSE
A0A8I6A4E5	Tmem62	Transmembrane protein 62	0.644	0.163301	0.645	FALSE
D4AAT4	Snrpf	Sm protein F	0.644	0.00280691	0.161	FALSE
Q9WV25	Puf60	Poly(U)-binding-splicing factor PUF60	0.644	0.0359628	0.459	FALSE
A0A8I6ADH4	Palld	Palladin	0.643	0.294534	0.711	FALSE
G3V8U3	Dpf2	Double PHD fingers 2	0.643	0.214601	0.674	FALSE
Q6P6R7	Sgsm3	Small G protein signaling modulator 3	0.643	0.157341	0.641	FALSE
D3ZY02	Pgghg	Protein-glucosylgalactosylhydroxylysine glucosidase	0.642	0.0598898	0.527	FALSE
O35077	Gpd1	Glycerol-3-phosphate dehydrogenase [NAD(+)], cytoplasmic	0.642	0.0190011	0.372	FALSE
P05371	Clu	Clusterin	0.642	0.00199776	0.137	FALSE
Q569C0	Tmem100	Transmembrane protein 100	0.642	0.00163064	0.125	FALSE
O54960	Nos1ap	Carboxyl-terminal PDZ ligand of neuronal nitric oxide synthase protein	0.641	0.3141	0.718	FALSE
Q63716	Prdx1	Peroxiredoxin-1	0.641	0.0520709	0.509	FALSE
A0A8J8XRQ3	Gna14	G protein subunit alpha 14	0.64	0.268357	0.701	FALSE
D3ZCF8	Abca8a	ATP-binding cassette, subfamily A (ABC1), member 8a	0.64	0.0453189	0.49	FALSE
Q5PQP2	Ebag9	Receptor-binding cancer antigen expressed on SiSo cells	0.64	0.285388	0.708	FALSE
Q8K4K5	Llgl1	Lethal(2) giant larvae protein homolog 1	0.64	0.0618487	0.531	FALSE
P61354	Rpl27	60S ribosomal protein L27	0.639	0.314043	0.718	FALSE
Q497C3	Mettl26	Methyltransferase-like 26	0.639	0.0130793	0.326	FALSE
Q53UA7	Taok3	Serine/threonine-protein kinase TAO3	0.639	0.00810282	0.268	FALSE
A0A0G2JX90	Garnl3	GTPase-activating Rap/RanGAP domain-like 3	0.638	0.251235	0.693	FALSE
D4AE63	Myorg	Myogenesis-regulating glycosidase	0.638	0.0983859	0.587	FALSE
P13383	Ncl	Nucleolin	0.638	0.00329067	0.178	FALSE
Q3MID4	Shpk	Carbohydrate kinase-like, isoform CRA_b	0.638	0.0100446	0.293	FALSE
Q63355	Myo1c	Unconventional myosin-Ic	0.638	0.018094	0.366	FALSE
F1LRC6	Nup188	Nucleoporin 188	0.637	0.0700954	0.546	FALSE
P55770	Snu13	NHP2-like protein 1	0.637	0.0487199	0.5	FALSE
Q5M7T1	Ciao1	Probable cytosolic iron-sulfur protein assembly protein CIAO1	0.637	0.090311	0.576	FALSE
Q6PDU2	Mrps18a	Mitochondrial ribosomal protein S18A	0.637	0.292713	0.711	FALSE
Q920A6	Scpep1	Retinoid-inducible serine carboxypeptidase	0.637	0.0286666	0.427	FALSE
Q9ERB4	Vcan	Versican core protein (Fragment)	0.637	0.0332578	0.448	FALSE
F1LN06	Fgfr2	Fibroblast growth factor receptor	0.636	0.0808392	0.563	FALSE
Q5PQN9	Mrpl38	39S ribosomal protein L38, mitochondrial	0.636	0.00892414	0.278	FALSE
F1M8F2	Kif5a	Kinesin heavy chain isoform 5A	0.635	0.196226	0.664	FALSE
Q6IN22	Ctsb	Cathepsin B	0.635	0.158442	0.642	FALSE
A0A0G2K1A1	0	Uncharacterized protein	0.634	0.218262	0.676	FALSE
B1WBZ6	RGD1565685	RGD1565685 protein	0.634	0.110742	0.601	FALSE
Q5PQL3	Sppl2b	Signal peptide peptidase-like 2B	0.634	0.104633	0.595	FALSE
D3ZF12	Spcs3	Signal peptidase complex subunit 3	0.633	0.161281	0.644	FALSE
D4A0M3	Phc2	Polyhomeotic homolog 2	0.633	0.0480685	0.498	FALSE
Q6AY56	Tuba8	Tubulin alpha-8 chain	0.633	0.352458	0.73	FALSE
Q9HB97	Parva	Alpha-parvin	0.633	0.105736	0.596	FALSE
Q4V8I5	Arl6ip4	ADP-ribosylation factor-like protein 6-interacting protein 4	0.632	0.202992	0.667	FALSE
Q9JIM0	Mre11	Double-strand break repair protein MRE11	0.632	0.115995	0.607	FALSE
A0A8I6A5B5	Arhgef11	Rho guanine nucleotide exchange factor 11	0.631	0.339454	0.726	FALSE
A0A8I6G706	Ankrd52	Ankyrin repeat domain 52	0.631	0.169282	0.649	FALSE
P32362	Urod	Uroporphyrinogen decarboxylase (Fragment)	0.631	0.0238772	0.403	FALSE
Q6IMY8	Hnrnpu	Heterogeneous nuclear ribonucleoprotein U	0.631	0.00562423	0.233	FALSE
Q99PF5	Khsrp	Far upstream element-binding protein 2	0.631	0.0127281	0.322	FALSE
P20417	Ptpn1	Tyrosine-protein phosphatase non-receptor type 1	0.63	0.0335093	0.449	FALSE
P85968	Pgd	6-phosphogluconate dehydrogenase, decarboxylating	0.63	0.0144932	0.339	FALSE
Q5FVL3	Dipk1b	Divergent protein kinase domain 1B	0.63	0.262446	0.698	FALSE
Q62648	Grin1	Glutamate receptor	0.63	0.090609	0.576	FALSE
Q9ESN0	Niban1	Protein Niban 1	0.63	0.0333639	0.448	FALSE
A0A0G2JXK2	Bcap31	B cell receptor associated protein 31	0.629	7.13383e-05	0.00803	FALSE
A0A8J8Y893	Bicd2	BICD cargo adaptor 2	0.629	0.100298	0.589	FALSE
D3ZCT5	Pald1	Phosphatase domain-containing, paladin 1	0.629	0.0277864	0.423	FALSE
Q5M808	Hikeshi	Protein Hikeshi	0.629	0.0130767	0.326	FALSE
A0A8I6A1Y1	Ogdh	2-oxoglutarate dehydrogenase, mitochondrial	0.628	0.611374	0.795	FALSE
P24594	Igfbp5	Insulin-like growth factor-binding protein 5	0.628	0.281666	0.706	FALSE
Q4KLI7	Sf3a3	Splicing factor 3a, subunit 3	0.628	0.00601447	0.24	FALSE
A0A8I6A371	Nmi	N-myc (And STAT) interactor, isoform CRA_a	0.627	0.21969	0.677	FALSE
A0A8I6B273	Edil3	EGF-like repeats and discoidin domains 3	0.627	0.00414973	0.201	FALSE
Q920P6	Ada	Adenosine deaminase	0.627	0.270275	0.702	FALSE
A0A8I6AKW5	Myh9	Myosin-9	0.626	0.0187161	0.37	FALSE
D3ZUJ8	Tmtc3	Dolichyl-phosphate-mannose--protein mannosyltransferase	0.626	0.0146649	0.34	FALSE
A0A8I5Y226	Tatdn1	TatD DNase domain-containing 1	0.625	0.114089	0.605	FALSE
A0A8I5ZPV4	Hdhd2	Haloacid dehalogenase-like hydrolase domain-containing protein 2	0.625	0.0745738	0.553	FALSE
A0A8I6AW27	Ubac2	UBA domain-containing 2	0.625	0.0733573	0.552	FALSE
A0A8I6GBE3	Rgs20	Regulator of G-protein-signaling 20	0.625	0.0987028	0.587	FALSE
B1WC40	Ncbp2	Nuclear cap-binding protein subunit 2	0.625	0.145289	0.633	FALSE
P12749	Rpl26	60S ribosomal protein L26	0.625	0.0118694	0.314	FALSE
Q6AYF1	Mapkap1	Target of rapamycin complex 2 subunit MAPKAP1	0.625	0.255286	0.695	FALSE
Q9WUC8	Plrg1	Pleiotropic regulator 1	0.625	0.285827	0.708	FALSE
A0A0G2JZE7	Arhgef40	Rho guanine nucleotide exchange factor 40	0.624	0.012895	0.324	FALSE
A0A8I6A4K3	Nap1l1	Nucleosome assembly protein 1-like 1	0.624	0.56939	0.787	FALSE
D3ZRN5	Ro60	Ro60, Y RNA-binding protein	0.624	0.00564016	0.233	FALSE
F1M1H0	Dera	Deoxyribose-phosphate aldolase	0.624	0.0982218	0.587	FALSE
P10760	Ahcy	Adenosylhomocysteinase	0.623	0.00359423	0.187	FALSE
A0A8I6AQI0	Rbbp4	RB-binding protein 4, chromatin-remodeling factor	0.623	0.00499532	0.221	FALSE
B2GV22	Ptdss2	Phosphatidylserine synthase 2	0.623	0.193342	0.662	FALSE
P0C0A2	Vps36	Vacuolar protein-sorting-associated protein 36	0.623	0.000825055	0.0823	FALSE
Q3B8Q1	Ddx21	Nucleolar RNA helicase 2	0.623	0.0156473	0.348	FALSE
Q71UF4	Rbbp7	Histone-binding protein RBBP7	0.623	0.0584465	0.524	FALSE
A0A8I5ZYA0	Tnfaip8l3	TNF alpha-induced protein 8-like 3	0.622	0.498483	0.772	FALSE
G3V8U9	Psmb4	Proteasome subunit beta	0.622	0.649177	0.802	FALSE
P21533	Rpl6	60S ribosomal protein L6	0.622	0.0180377	0.366	FALSE
P60123	Ruvbl1	RuvB-like 1	0.622	0.00324909	0.176	FALSE
Q5U2Y3	Mpp7	MAGUK p55 subfamily member 7	0.621	0.0455362	0.491	FALSE
Q63413	Ddx39b	Spliceosome RNA helicase Ddx39b	0.621	0.00279904	0.161	FALSE
P07308	Scd1	Acyl-CoA desaturase 1	0.62	0.0994825	0.588	FALSE
P47987	Pllp	Plasmolipin	0.62	0.123471	0.614	FALSE
Q09429	Abcc8	ATP-binding cassette sub-family C member 8	0.62	0.175439	0.652	FALSE
Q711G3	Iah1	Isoamyl acetate-hydrolyzing esterase 1 homolog	0.62	0.00418649	0.202	FALSE
A0A8I5Y1S8	Lrrfip1	Leucine-rich repeat flightless-interacting protein 1	0.619	0.0356612	0.458	FALSE
A0A8I5ZT54	Hgsnat	Heparan-alpha-glucosaminide N-acetyltransferase	0.619	0.291763	0.71	FALSE
D3ZHL6	Map4k5	Mitogen-activated protein kinase kinase kinase kinase 5	0.619	0.314463	0.718	FALSE
E9PSP1	Pltp	Phospholipid transfer protein	0.619	0.166639	0.647	FALSE
P70549	Slc8a3	Sodium/calcium exchanger 3	0.619	0.28567	0.708	FALSE
A0A0G2JYA2	Arfip1	Arfaptin-1	0.618	0.0175576	0.362	FALSE
A1A5P0	Cdc42ep1	Cdc42 effector protein 1	0.618	0.008523	0.273	FALSE
F7F888	Mta2	Metastasis-associated 1 family, member 2	0.618	0.0311155	0.438	FALSE
P27139	Ca2	Carbonic anhydrase 2	0.618	0.106762	0.597	FALSE
P15589	Sts	Steryl-sulfatase	0.617	0.099337	0.588	FALSE
Q3MIB4	Lonp2	Lon protease homolog 2, peroxisomal	0.617	0.00900741	0.28	FALSE
Q4KM65	Nudt21	Cleavage and polyadenylation specificity factor subunit 5	0.617	0.0794239	0.561	FALSE
A0A8I5ZZG2	Reep3	Receptor accessory protein 3	0.616	0.0498203	0.503	FALSE
D3ZVS6	Kbtbd2	Kelch repeat and BTB (POZ) domain containing 2 (Predicted), isoform CRA_a	0.616	0.0257264	0.413	FALSE
D3ZYS7	G3bp1	G3BP stress granule assembly factor 1	0.616	0.014937	0.342	FALSE
P50137	Tkt	Transketolase	0.616	0.00105643	0.0981	FALSE
P82450	Siae	Sialate O-acetylesterase	0.616	0.0411849	0.477	FALSE
A0A8I6A2V5	Fnip1	Folliculin interacting protein 1	0.615	0.0219409	0.391	FALSE
D3ZIU2	Psmg3	Proteasome assembly chaperone 3	0.615	0.534981	0.78	FALSE
A0JPP1	Drap1	Dr1-associated corepressor	0.614	0.00847296	0.273	FALSE
Q9JK72	Ccs	Copper chaperone for superoxide dismutase	0.614	0.015712	0.349	FALSE
D3ZVY9	Gng14	Guanine nucleotide-binding protein subunit gamma	0.613	0.38558	0.74	FALSE
Q4FZU1	Coq4	Ubiquinone biosynthesis protein COQ4 homolog, mitochondrial	0.613	0.021551	0.389	FALSE
B1WC24	Ctdsp1	Protein-serine/threonine phosphatase	0.612	0.297254	0.712	FALSE
Q66HD0	Hsp90b1	Endoplasmin	0.612	0.00853372	0.273	FALSE
A0A096MKH4	Ube2j1	Ubiquitin-conjugating enzyme E2, J1	0.61	0.257401	0.696	FALSE
A0A8I5XVS2	Mrc1	Mannose receptor, C type 1	0.61	0.438041	0.756	FALSE
B0BNJ9	Tmem14c	RCG44002, isoform CRA_a	0.61	0.200101	0.666	FALSE
M0RCA3	Zfpl1	Zinc finger protein-like 1	0.61	0.363236	0.733	FALSE
P05370	G6pdx	Glucose-6-phosphate 1-dehydrogenase	0.61	0.00478449	0.216	FALSE
D4A9Q5	Cpm	Carboxypeptidase M	0.609	0.0847267	0.568	FALSE
Q63862	Myh11	Myosin-11 (Fragment)	0.608	0.0341619	0.452	FALSE
A0A8I5YCF3	Pnkd	PNKD metallo-beta-lactamase domain-containing	0.607	0.22559	0.68	FALSE
P52909	Jund	Transcription factor JunD	0.607	0.0159748	0.351	FALSE
A0A8I6A7D1	Rps6ka5	Ribosomal protein S6 kinase A5	0.606	0.0580252	0.523	FALSE
Q99PJ8	Zfp483	Zinc finger protein 483	0.606	0.285561	0.708	FALSE
A0A096P6L6	Tenm2	Teneurin-2	0.605	0.103407	0.593	FALSE
A0A0G2K4E9	Anxa4	Annexin A4	0.605	0.0449264	0.489	FALSE
A0A8I6AN05	Rbm33	RNA-binding motif protein 33	0.605	0.479426	0.767	FALSE
Q5XIA4	Cnot10	CCR4-NOT transcription complex subunit 10	0.605	0.442311	0.757	FALSE
P35280	Rab8a	Ras-related protein Rab-8A	0.604	0.00832079	0.271	FALSE
Q63357	Myo1d	Unconventional myosin-Id	0.604	0.0588343	0.524	FALSE
B2RZD4	Rpl34	60S ribosomal protein L34	0.603	0.068005	0.542	FALSE
D3ZQP6	Sema7a	Sema domain, immunoglobulin domain (Ig), and GPI membrane anchor, (Semaphorin) 7A (Predicted)	0.603	0.00665805	0.25	FALSE
P12390	Chrnb2	Neuronal acetylcholine receptor subunit beta-2	0.603	0.3093	0.717	FALSE
P81795	Eif2s3	Eukaryotic translation initiation factor 2 subunit 3, X-linked	0.603	0.0166603	0.356	FALSE
Q63081	Pdia6	Protein disulfide-isomerase A6	0.603	0.0256549	0.412	FALSE
A0A8I5Y7T8	Pcif1	Phosphorylated CTD-interacting factor 1	0.602	0.226145	0.681	FALSE
A0A8I5ZUF4	Rbpj	Recombination signal-binding protein for immunoglobulin kappa J region	0.602	0.0528301	0.511	FALSE
P17077	Rpl9	60S ribosomal protein L9	0.602	0.0253676	0.411	FALSE
Q07008	Notch1	Neurogenic locus notch homolog protein 1	0.602	0.0542874	0.514	FALSE
Q6P6T9	Kpna2	Importin subunit alpha	0.602	0.0648691	0.537	FALSE
Q8CFC1	Riox2	Ribosomal oxygenase 2	0.602	0.0138467	0.333	FALSE
Q9JKM5	S1pr5	Sphingosine 1-phosphate receptor 5	0.601	0.160671	0.643	FALSE
A0A0G2K987	Abcg1	ATP-binding cassette subfamily G member 1	0.6	0.0323886	0.444	FALSE
A0A8I5ZXY6	RGD1307947	Similar to RIKEN cDNA C430008C19	0.6	0.218793	0.677	FALSE
D3ZUI1	Apip	Methylthioribulose-1-phosphate dehydratase	0.6	0.0229186	0.397	FALSE
Q4V7F3	Osgepl1	tRNA N6-adenosine threonylcarbamoyltransferase, mitochondrial	0.6	0.368665	0.735	FALSE
Q5XIB7	Tsen34	tRNA-splicing endonuclease subunit Sen34	0.6	0.0466393	0.494	FALSE
D3ZGQ8	Rsf1	Remodeling and spacing factor 1	0.599	0.0269977	0.419	FALSE
D3ZRW4	Kcna10	Potassium voltage-gated channel subfamily A member 10	0.599	0.711984	0.812	FALSE
Q6AY25	Tmed3	Transmembrane emp24 domain-containing protein 3	0.599	0.162794	0.645	FALSE
A0A0G2JVL6	Ndufa8	NADH dehydrogenase [ubiquinone] 1 alpha subcomplex subunit 8	0.598	0.12545	0.616	FALSE
A0A8I5ZVY2	Mrps6	Mitochondrial ribosomal protein S6	0.598	0.239927	0.688	FALSE
A0A8I6A388	Cachd1	Cache domain containing 1	0.598	0.302891	0.714	FALSE
D3ZTQ1	Sfswap	Splicing factor, suppressor of white-apricot homolog	0.598	0.335567	0.725	FALSE
D4A3E2	Npepl1	Aminopeptidase-like 1	0.598	0.211252	0.672	FALSE
F7EXM7	Map2k3	Mitogen-activated protein kinase kinase 3	0.598	0.0724992	0.55	FALSE
P42533	F3	Tissue factor	0.598	0.307495	0.716	FALSE
Q4QQS2	Ttc30a2	Tetratricopeptide repeat protein 30A2	0.598	0.154771	0.639	FALSE
Q5U312	Rai14	Ankycorbin	0.598	0.0786369	0.56	FALSE
A0A0G2K0M8	Ncam1	Neural cell adhesion molecule 1	0.597	0.0845326	0.568	FALSE
A0A0G2K4B0	Gprc5b	G protein-coupled receptor, class C, group 5, member B	0.597	0.136982	0.626	FALSE
A0A8I5ZMV4	Def6	DEF6 guanine nucleotide exchange factor	0.597	0.576298	0.789	FALSE
D3ZPW6	Lage3	Uncharacterized protein	0.597	0.190789	0.661	FALSE
P08289	Alpl	Alkaline phosphatase, tissue-nonspecific isozyme	0.597	0.0439744	0.486	FALSE
P36202	Pdlim4	PDZ and LIM domain protein 4	0.597	0.00814125	0.269	FALSE
A0A0G2K3V4	Ogt	UDP-N-acetylglucosamine--peptide N-acetylglucosaminyltransferase 110 kDa subunit	0.596	0.47467	0.766	FALSE
A0A8I6A9Y1	U2af2	U2 small nuclear RNA auxiliary factor 2	0.596	0.0274659	0.421	FALSE
Q5U1Y0	Tmem192	Transmembrane protein 192	0.596	0.155357	0.64	FALSE
Q9R1A0	Ccnh	Cyclin-H	0.596	0.367327	0.734	FALSE
P09606	Glul	Glutamine synthetase	0.595	0.0224936	0.395	FALSE
Q0VGK0	Gabarapl1	Gamma-aminobutyric acid receptor-associated protein-like 1	0.595	0.165811	0.647	FALSE
Q32PZ3	Unc45a	Protein unc-45 homolog A	0.595	0.01063	0.3	FALSE
Q63610	Tpm3	Tropomyosin alpha-3 chain	0.595	0.037648	0.465	FALSE
A0A0G2JWN4	RGD1560854	Similar to FLJ41131 protein	0.594	0.142437	0.63	FALSE
A0A8I6A508	Sybu	Syntabulin	0.594	0.19288	0.662	FALSE
D3ZZR5	Snrpa1	Small nuclear ribonucleoprotein polypeptide A'	0.594	0.00894832	0.279	FALSE
P43278	H1-0	Histone H1.0	0.594	0.0521093	0.509	FALSE
Q794E4	Hnrnpf	Heterogeneous nuclear ribonucleoprotein F	0.594	0.0900143	0.575	FALSE
Q8VHK7	Hdgf	Hepatoma-derived growth factor	0.594	0.0124336	0.32	FALSE
A0A8I6A607	B4galt1	Beta-1,4-galactosyltransferase	0.593	0.401322	0.745	FALSE
A0A8J8XL70	Serpinf1	Serpin family F member 1	0.593	0.0911942	0.577	FALSE
D4AAZ8	Irf2bp1	Interferon regulatory factor 2 binding protein 1 (Predicted)	0.593	0.180406	0.655	FALSE
A0A8I6ATH0	Braf	B-Raf proto-oncogene, serine/threonine kinase	0.592	0.134948	0.624	FALSE
A0A8I6GK03	Tubgcp4	Tubulin, gamma complex-associated protein 4	0.592	0.0998206	0.589	FALSE
G3V7Q4	Ptpn12	Tyrosine-protein phosphatase non-receptor type 12	0.592	0.0541417	0.514	FALSE
G3V9M1	Ddx23	RNA helicase	0.592	0.00236411	0.147	FALSE
P70673	Kcnj11	ATP-sensitive inward rectifier potassium channel 11	0.592	0.380584	0.738	FALSE
A0A0G2JYV0	Brd4	Bromodomain-containing 4	0.591	0.135877	0.625	FALSE
A0A8I5ZPP5	Tfe3	Transcription factor E3	0.591	0.0577005	0.522	FALSE
D4A986	Mbd2	Methyl-CpG-binding domain protein 2	0.591	0.102366	0.592	FALSE
P04785	P4hb	Protein disulfide-isomerase	0.591	0.00313947	0.173	FALSE
P07687	Ephx1	Epoxide hydrolase 1	0.591	0.0885313	0.573	FALSE
B2GUZ6	Rtn4ip1	Reticulon 4-interacting protein 1	0.59	0.00278884	0.161	FALSE
F1M9C0	Mapkapk2	Non-specific serine/threonine protein kinase	0.59	0.133654	0.623	FALSE
P19132	Fth1	Ferritin heavy chain	0.59	0.207261	0.67	FALSE
P39032	Rpl36	60S ribosomal protein L36	0.59	0.0468386	0.495	FALSE
A0A8I5Y525	Stt3a	Dolichyl-diphosphooligosaccharide--protein glycotransferase	0.589	0.0106244	0.3	FALSE
A0A8I6A596	Mad1l1	Mitotic arrest deficient 1 like 1	0.589	0.0733955	0.552	FALSE
A0A8I6A5J5	Mylk	Myosin light chain kinase	0.589	0.162223	0.644	FALSE
A0A8I6A8Z7	Calu	Calumenin	0.589	0.18539	0.658	FALSE
A0A8I6AI65	Nr2c2ap	Nuclear receptor 2C2-associated protein	0.589	0.308872	0.716	FALSE
A0A8I6GKM0	Ilf2	Interleukin enhancer-binding factor 2	0.589	0.509857	0.774	FALSE
Q4KLL0	Tcea1	Transcription elongation factor A protein 1	0.589	0.00972903	0.289	FALSE
A0A8I5ZK23	Smurf1	SMAD-specific E3 ubiquitin protein ligase 1	0.588	0.673371	0.806	FALSE
A0A8I5ZMN0	RGD1564148	Similar to microfibrillar-associated protein 1	0.588	0.00851208	0.273	FALSE
A0A8I5ZW96	Ormdl1	ORM1-like protein 1	0.588	0.041018	0.477	FALSE
P55260	Anxa4	Annexin A4	0.588	0.0191353	0.373	FALSE
A0A0G2JVA2	Hnrnph3	Heterogeneous nuclear ribonucleoprotein H3	0.587	0.0324876	0.445	FALSE
A0A8I5ZV99	Stk26	Uncharacterized protein	0.587	0.13951	0.628	FALSE
Q63366	Nxph1	Neurexophilin-1	0.587	0.498016	0.772	FALSE
A0A8I5ZUU2	Pank1	Pantothenate kinase 1	0.586	0.294277	0.711	FALSE
D3ZUQ2	Naa10	N-terminal amino-acid N(alpha)-acetyltransferase NatA	0.586	0.0939177	0.581	FALSE
P11348	Qdpr	Dihydropteridine reductase	0.586	0.075596	0.555	FALSE
Q920R3	Fads1	Acyl-CoA (8-3)-desaturase	0.586	0.0353858	0.457	FALSE
A0A8I5ZYD8	Fhl3	Four and a half LIM domains 3	0.585	0.0386485	0.469	FALSE
Q3T1J9	Mob1a	MOB kinase activator 1A	0.585	0.0408249	0.476	FALSE
A0A0G2K0K8	Ralgapb	Ral GTPase-activating protein subunit beta	0.584	0.299505	0.713	FALSE
A0A8I6B288	Nab2	Ngfi-A binding protein 2, isoform CRA_a	0.584	0.223976	0.679	FALSE
Q9EQS0	Taldo1	Transaldolase	0.584	0.00547189	0.23	FALSE
A0A8I6AFR4	Tmpo	Lamina-associated polypeptide 2, isoform beta	0.583	0.10538	0.595	FALSE
P62912	Rpl32	60S ribosomal protein L32	0.583	0.0356911	0.458	FALSE
P08050	Gja1	Gap junction alpha-1 protein	0.582	0.00397252	0.197	FALSE
P27952	Rps2	40S ribosomal protein S2	0.582	0.0426645	0.482	FALSE
Q5BK20	Jpt2	Jupiter microtubule associated homolog 2	0.582	0.120684	0.612	FALSE
Q62826	Hnrnpm	Heterogeneous nuclear ribonucleoprotein M	0.582	0.00120086	0.106	FALSE
A0A0G2K8P5	Stmn3	Stathmin	0.581	0.192418	0.662	FALSE
Q91Y81	Septin2	Septin-2	0.581	0.00325942	0.177	FALSE
A0A0G2K6R2	Sp100	SP100 nuclear antigen	0.58	0.413883	0.749	FALSE
A0A8I6G4Z3	Glb1	Galactosidase, beta 1	0.58	0.0231016	0.398	FALSE
O35821	Mybbp1a	Myb-binding protein 1A	0.58	0.029983	0.433	FALSE
P51583	Paics	Bifunctional phosphoribosylaminoimidazole carboxylase/phosphoribosylaminoimidazole succinocarboxamide synthetase	0.58	0.00453792	0.211	FALSE
A0A8I5ZQK2	Tma7	Translation machinery-associated 7 homolog	0.579	0.0555079	0.517	FALSE
M0R4S2	Apod	Apolipoprotein D	0.579	0.322322	0.721	FALSE
Q5U4F3	Fam107b	Protein FAM107B	0.579	0.0340627	0.451	FALSE
Q63321	Plod1	Procollagen-lysine,2-oxoglutarate 5-dioxygenase 1	0.579	0.0990729	0.588	FALSE
P83883	Rpl36a	60S ribosomal protein L36a	0.578	0.00474239	0.215	FALSE
A0A8I6G9W3	Pygb	Glycogen phosphorylase, brain form	0.578	0.487425	0.769	FALSE
D3ZB91	Elac1	ElaC homolog 1 (E. coli) (Predicted), isoform CRA_b	0.578	0.17361	0.651	FALSE
P60868	Rps20	40S ribosomal protein S20	0.578	0.268217	0.701	FALSE
P62425	Rpl7a	60S ribosomal protein L7a	0.578	0.0359664	0.459	FALSE
P97690	Smc3	Structural maintenance of chromosomes protein 3	0.578	0.00377428	0.192	FALSE
A0A0G2JYR4	Lrba	LPS-responsive beige-like anchor protein	0.577	0.00217042	0.142	FALSE
A0A0G2K7M1	AABR07030729.1	Glyceraldehyde-3-phosphate dehydrogenase	0.576	0.488949	0.769	FALSE
G3V6S8	Srsf6	Serine/arginine-rich splicing factor 6	0.576	0.0401676	0.474	FALSE
[truncated: 6,421 more rows]

## Sheet: Table S2B Striatal BM_Rattus
Accession	Gene name	Protein names	logFC	pvalue	FDR	significant
A0A0G2K7W6	RGD1561704	60S ribosomal protein L27a	6.02	3.78095e-06	9.45e-05	TRUE
P17475	Serpina1	Alpha-1-antiproteinase	5.04	0.000200615	0.0578	TRUE
A0A0G2JVQ5	Kng1	Kininogen 2	5	0.000164507	0.0455	TRUE
A0A8I5Y1J2	0	Uncharacterized protein	4.88	0.000114218	0.0276	TRUE
F7EUK4	Kng1	Kininogen-1	4.69	0.00073188	0.189	TRUE
Q6IFV6	Krt35	Keratin 35	4.67	3.29703e-07	1.16e-07	TRUE
A0A0G2JSK1	Serpina3c	RCG20603	4.64	6.0824e-06	0.000278	TRUE
P48199	Crp	C-reactive protein	4.47	7.03437e-05	0.013	TRUE
A0A0G2K0A0	Cyth4	Cytohesin 4	4.34	7.16835e-05	0.0133	TRUE
A0A1K0H3R5	Hbb	Globin a4	4.32	0.0637942	0.938	FALSE
P08649	C4	Complement C4	4.29	8.59897e-07	1.71e-06	TRUE
A0A8I6A554	AC132020.1	Uncharacterized protein	4.27	0.00731911	0.698	TRUE
M0RBJ7	C3	Complement C3	4.27	0.000201837	0.0582	TRUE
A0A8I6A0L0	LOC100361008	Cytochrome c oxidase subunit 5A, mitochondrial-like	4.24	0.000642512	0.168	TRUE
P01026	C3	Complement C3	4.21	7.19102e-05	0.0133	TRUE
P31720	C1qa	Complement C1q subcomponent subunit A	4.18	2.67854e-05	0.00427	TRUE
P14480	Fgb	Fibrinogen beta chain	4.16	0.000624488	0.165	TRUE
Q64550	Ugt1a1	UDP-glucuronosyltransferase 1A1	4.15	0.000124392	0.0312	TRUE
P18588	Mx1	Interferon-induced GTP-binding protein Mx1	4.13	3.73212e-06	9.23e-05	TRUE
A0A8I5ZTH1	Jade3	Jade family PHD finger 3	4.06	0.0382261	0.91	FALSE
Q03626	Mug1	Murinoglobulin-1	4.04	0.000808874	0.206	TRUE
P04639	Apoa1	Apolipoprotein A-I	4.02	0.00133284	0.297	TRUE
A0A0G2JSW3	Hbb	Hemoglobin subunit beta-1	3.99	0.0113608	0.779	FALSE
F7EY53	Serpinc1	Serpin family C member 1	3.86	3.48656e-05	0.00579	TRUE
P24090	Ahsg	Alpha-2-HS-glycoprotein	3.79	0.000602442	0.161	TRUE
A0A8I6A2A3	0	Uncharacterized protein	3.78	0.000645193	0.168	TRUE
A0A8I6A1Z9	0	Uncharacterized protein	3.76	0.00458792	0.591	TRUE
P05544	Serpina3l	Serine protease inhibitor A3L	3.75	3.79919e-05	0.00629	TRUE
Q7TQ11	Vtn	Aa1018	3.7	5.4562e-05	0.00963	TRUE
A0A0G2JSH5	Alb	Albumin	3.68	0.00832817	0.724	TRUE
Q63910	Hba-a3	Alpha globin	3.66	0.02169	0.863	FALSE
P10959	Ces1c	Carboxylesterase 1C	3.58	6.22565e-05	0.0113	TRUE
A0A8I6AII3	0	Uncharacterized protein	3.56	0.000485386	0.139	TRUE
A0A8I6AUL4	Hbb	Hemoglobin subunit beta-1	3.54	0.0486399	0.924	FALSE
A0A8I5ZVC4	Itih2	Inter-alpha-trypsin inhibitor heavy chain 2	3.48	3.5878e-05	0.00596	TRUE
P02651	Apoa4	Apolipoprotein A-IV	3.48	0.0515944	0.928	FALSE
P02770	Alb	Albumin	3.48	0.000598966	0.161	TRUE
Q5XIV1	Pgk2	Phosphoglycerate kinase	3.48	0.0105478	0.767	FALSE
P14046	A1i3	Alpha-1-inhibitor 3	3.43	0.0180865	0.843	FALSE
P02091	Hbb	Hemoglobin subunit beta-1	3.42	0.018947	0.848	FALSE
A0A0A0MP82	Hba-a3	Hemoglobin alpha, adult chain 1	3.39	0.0379994	0.909	FALSE
P18292	F2	Prothrombin	3.36	0.00456638	0.59	TRUE
P20762	0	Ig gamma-2C chain C region	3.36	0.000460117	0.133	TRUE
P08934	Kng1	Kininogen-1	3.34	0.00204928	0.389	TRUE
P05545	Serpina3k	Serine protease inhibitor A3K	3.34	0.00892363	0.737	TRUE
A0A8I5ZW75	0	Uncharacterized protein	3.33	0.0138393	0.808	FALSE
F1M652	Fcrl2	Fc receptor-like 2	3.24	0.00124921	0.285	TRUE
P20059	Hpx	Hemopexin	3.22	0.0183788	0.845	FALSE
P31721	C1qb	Complement C1q subcomponent subunit B	3.21	9.9054e-06	0.000796	TRUE
B2GUW2	Arhgef16	LOC687105 protein	3.2	0.000828641	0.21	TRUE
Q9QX79	Fetub	Fetuin-B	3.2	0.00543052	0.632	TRUE
P04355	Mt2	Metallothionein-2	3.17	1.75752e-07	1.92e-08	TRUE
Q64240	Ambp	Protein AMBP	3.17	0.00213795	0.398	TRUE
Q5U2V1	Fkbp10	Peptidylprolyl isomerase	3.14	4.48653e-05	0.00778	TRUE
Q6P734	Serping1	Plasma protease C1 inhibitor	3.11	4.95597e-05	0.00871	TRUE
A0A0G2K8U8	Fcgr3a	Low affinity immunoglobulin gamma Fc region receptor III-A	3.11	0.0026314	0.443	TRUE
P20761	Igh-1a	Ig gamma-2B chain C region	3.11	0.000579152	0.157	TRUE
A0A0G2JVP4	Ighe	Immunoglobulin heavy constant epsilon	3.1	0.00117602	0.274	TRUE
F1LMV6	Dsp	Desmoplakin	3.1	0.000216272	0.0629	TRUE
Q9EPH1	A1bg	Alpha-1B-glycoprotein	3.09	0.00221536	0.406	TRUE
P31722	C1qc	Complement C1q subcomponent subunit C	3.05	2.19056e-05	0.00321	TRUE
Q99PS8	Hrg	Histidine-rich glycoprotein	3.04	0.00089519	0.224	TRUE
A0A0G2JSL2	Trappc4	Trafficking protein particle complex subunit	2.98	0.000489421	0.14	TRUE
A0A8I5ZK23	Smurf1	SMAD-specific E3 ubiquitin protein ligase 1	2.97	0.047747	0.923	FALSE
P05943	S100a10	Protein S100-A10	2.97	0.00801825	0.717	TRUE
Q62724	Mcm6	DNA replication licensing factor MCM6 (Fragment)	2.96	7.7837e-07	1.44e-06	TRUE
F1LN61	Ighe	Immunoglobulin heavy constant epsilon	2.94	0.00335649	0.51	TRUE
P06399	Fga	Fibrinogen alpha chain	2.94	0.0111017	0.775	FALSE
F7EYX4	Itih1	Inter-alpha trypsin inhibitor, heavy chain 1	2.93	3.1321e-05	0.00516	TRUE
Q9R1T3	Ctsz	Cathepsin Z	2.93	0.000250609	0.0742	TRUE
Q01177	Plg	Plasminogen	2.85	0.00299715	0.479	TRUE
A0A8I6GE62	RT1-M1-5	RT1 class I, M1, gene 5	2.79	0.0010883	0.26	TRUE
P11884	Aldh2	Aldehyde dehydrogenase, mitochondrial	2.77	0.00136551	0.301	TRUE
P15978	RT1-Aw2	Class I histocompatibility antigen, Non-RT1.A alpha-1 chain	2.75	0.00130796	0.293	TRUE
A0A8I6A784	Mcm6	DNA replication licensing factor MCM6	2.73	0.00591866	0.652	TRUE
P26644	Apoh	Beta-2-glycoprotein 1	2.67	0.0139717	0.81	FALSE
Q63041	A1m	Alpha-1-macroglobulin	2.64	0.0421577	0.916	FALSE
B0K019	Bag1	BAG family molecular chaperone regulator 1	2.63	0.0110831	0.775	FALSE
P08699	Lgals3	Galectin-3	2.62	0.0183226	0.844	FALSE
F1LTG5	AC096404.1	Cytochrome c oxidase subunit 5B, mitochondrial	2.61	0.010553	0.767	FALSE
P36953	Afm	Afamin	2.61	0.0223953	0.866	FALSE
A0A8I6A586	Tnrc18	Trinucleotide repeat-containing 18	2.6	0.00136891	0.301	TRUE
P26376	ifitm3	Interferon-induced transmembrane protein 3	2.59	5.45598e-05	0.00963	TRUE
F1M707	Ncf1	Neutrophil cytosolic factor 1	2.56	0.0372526	0.908	FALSE
F1LTN6	AABR07060872.1	Uncharacterized protein	2.55	0.017491	0.839	FALSE
G3V681	Mcm4	DNA replication licensing factor MCM4	2.54	0.000455379	0.132	TRUE
Q10758	Krt8	Keratin, type II cytoskeletal 8	2.53	0.00018682	0.0532	TRUE
P02680	Fgg	Fibrinogen gamma chain	2.53	0.0452904	0.92	FALSE
P04276	Gc	Vitamin D-binding protein	2.5	0.00285072	0.465	TRUE
P04177	Th	Tyrosine 3-monooxygenase	2.48	0.0581335	0.934	FALSE
A0A0B4J2J0	Fcgr1a	Fc gamma receptor Ia	2.47	3.29469e-05	0.00546	TRUE
Q9WUW3	Cfi	Complement factor I	2.47	0.0411615	0.915	FALSE
A0A8I6AP98	Mettl27	Methyltransferase-like 27	2.46	0.000638007	0.167	TRUE
A0A0G2KA54	Kng1	Kininogen-1	2.45	0.0233538	0.87	FALSE
A0A8I6ANS4	Dynlrb2	Dynein light chain roadblock-type 2	2.42	0.0386746	0.911	FALSE
Q6B345	S100a11	Protein S100-A11	2.41	0.00199086	0.382	TRUE
D4ADX9	Sult5a1	Sulfotransferase	2.4	0.004034	0.558	TRUE
O70513	Lgals3bp	Galectin-3-binding protein	2.4	0.00150579	0.32	TRUE
G3V904	Pld4	Phospholipase D family, member 4	2.39	0.000596449	0.16	TRUE
P55063	Hspa1l	Heat shock 70 kDa protein 1-like	2.38	0.0822056	0.948	FALSE
Q62930	C9	Complement component C9	2.38	0.0150892	0.82	FALSE
Q63203	Fcgr2	Low affinity immunoglobulin gamma Fc region receptor II	2.38	0.0337104	0.901	FALSE
P05942	S100a4	Protein S100-A4	2.37	0.00328665	0.504	TRUE
D3ZFP4	Mcm3	DNA replication licensing factor MCM3	2.37	0.00241069	0.424	TRUE
A0A0G2JV24	Thbs1	Thrombospondin 1	2.36	0.0791491	0.947	FALSE
A0A0G2K896	RGD1310507	Similar to RIKEN cDNA 1300017J02	2.36	0.0112364	0.777	FALSE
D4A3X3	Isg15	ISG15 ubiquitin-like modifier	2.36	0.00338515	0.512	TRUE
F7F0X7	Mcm7	Minichromosome maintenance complex component 7	2.33	0.133285	0.963	FALSE
G3V7D5	Tfpi2	Tissue factor pathway inhibitor	2.33	0.0128748	0.798	FALSE
P38406	Gnal	Guanine nucleotide-binding protein G(olf) subunit alpha	2.33	0.0899241	0.952	FALSE
P70712	Kynu	Kynureninase	2.33	0.0480989	0.924	FALSE
A0A0G2K735	Uba7	E1 ubiquitin-activating enzyme	2.32	0.00051096	0.144	TRUE
A0A8I6A7U9	Lgals5	Galectin-5	2.32	0.0253392	0.878	FALSE
P06866	Hp	Haptoglobin	2.31	0.0169854	0.835	FALSE
Q07936	Anxa2	Annexin A2	2.29	0.000226338	0.066	TRUE
B0BNN3	Ca1	Carbonic anhydrase 1	2.28	0.0623684	0.937	FALSE
P23562	Slc4a1	Band 3 anion transport protein	2.28	0.0366254	0.907	FALSE
A0A8J8XKZ6	C2	Complement C2	2.27	0.112106	0.959	FALSE
G3V746	Grin2b	Glutamate receptor	2.27	0.038124	0.91	FALSE
P54100	Vav1	Proto-oncogene vav	2.27	0.00435684	0.578	TRUE
P20411	Fcer1g	High affinity immunoglobulin epsilon receptor subunit gamma	2.25	0.00377055	0.541	TRUE
A0A8I6AV07	Emd	Emerin	2.23	0.0245376	0.875	FALSE
B2GUX3	Mcm5	DNA replication licensing factor MCM5	2.19	0.0289293	0.889	FALSE
F1LQT4	Cpn2	Carboxypeptidase N subunit 2	2.19	0.0341904	0.902	FALSE
P04638	Apoa2	Apolipoprotein A-II	2.19	0.0669231	0.94	FALSE
P43425	Gng7	Guanine nucleotide-binding protein G(I)/G(S)/G(O) subunit gamma-7	2.19	0.0835302	0.949	FALSE
P55009	Aif1	Allograft inflammatory factor 1	2.18	0.000940186	0.233	TRUE
A0A1W2Q645	Sumf2	Sulfatase-modifying factor 2	2.18	0.0343039	0.902	FALSE
A0A8I6A1P4	Mx1	Interferon-induced GTP-binding protein Mx1	2.18	0.00724709	0.696	TRUE
A0A8I6AQI7	Serpinf2	Serpin family F member 2	2.17	0.0468358	0.922	FALSE
Q63624	Scaf1	Splicing factor, arginine/serine-rich 19	2.17	0.0112636	0.777	FALSE
P0C1Q3	Lpcat2	Lysophosphatidylcholine acyltransferase 2	2.15	0.000508907	0.144	TRUE
A0A8I5ZQF6	RGD1563861	Similar to ribosomal protein L10	2.13	0.0861854	0.95	FALSE
O88996	Bcl2l2	Bcl-W	2.13	0.00783717	0.712	TRUE
A0A8I6AEJ8	St14	ST14 transmembrane serine protease matriptase	2.12	0.00120133	0.278	TRUE
D3ZP96	Mcm2	DNA replication licensing factor MCM2	2.12	0.0112977	0.778	FALSE
Q10739	Mmp14	Matrix metalloproteinase-14	2.11	0.0250602	0.877	FALSE
A0A8I5ZJ62	Glipr2	GLI pathogenesis-related 2	2.1	2.85109e-05	0.00462	TRUE
A0A8I5ZWF8	Atp5hl1	ATP synthase, H+-transporting, mitochondrial Fo complex, subunit d-like 1	2.1	0.00165751	0.341	TRUE
A0A8I5ZYI8	Lzts3	Leucine zipper putative tumor suppressor 3	2.1	0.10103	0.955	FALSE
A0A8I6AKP6	Rnf213	Ring finger protein 213	2.08	0.0733551	0.944	FALSE
D3ZD46	Dhx58	RNA helicase	2.07	0.00143446	0.31	TRUE
P51590	Cyp2j3	Cytochrome P450 2J3	2.06	0.00117948	0.274	TRUE
A0A8I6ADH4	Palld	Palladin	2.06	0.00365057	0.532	TRUE
D3ZV75	Mfsd1	Major facilitator superfamily domain-containing 1	2.06	0.000378305	0.113	TRUE
P50116	S100a9	Protein S100-A9	2.06	0.102205	0.956	FALSE
Q6AYJ8	Tnfaip8l2	Tumor necrosis factor alpha-induced protein 8-like protein 2	2.06	0.00146453	0.314	TRUE
A0A8J8YAK5	Adal	Adenosine deaminase-like	2.04	0.0181096	0.843	FALSE
Q4KM35	Psmb10	Proteasome subunit beta type-10	2.04	0.0109044	0.772	FALSE
D3ZWZ6	Igf2bp2	Insulin-like growth factor 2 mRNA-binding protein 2	2.03	0.00247136	0.43	TRUE
A0A8I6AAG2	Ankrd63	Ankyrin repeat domain 63	2.03	0.0564374	0.932	FALSE
A0A8I6G6F3	Nfkb2	Nuclear factor kappa B subunit 2	2.03	0.0101753	0.76	FALSE
P04961	Pcna	Proliferating cell nuclear antigen	2.03	0.00403497	0.558	TRUE
A0A8I6A7L1	0	Uncharacterized protein	2.02	0.041237	0.915	FALSE
D3Z9I3	Fgd2	FYVE, RhoGEF and PH domain-containing 2	2.02	0.000536664	0.149	TRUE
A0A8I6A829	Dock8	Dedicator of cytokinesis 8	2.01	0.00774599	0.71	TRUE
P47967	Lgals5	Galectin-5	2.01	0.0133406	0.803	FALSE
Q6MG61	Clic1	Chloride intracellular channel protein 1	2	0.000180489	0.051	TRUE
D4AC23	Cct7	T-complex protein 1 subunit eta	2	0.324682	0.98	FALSE
F7F5Q9	Hcls1	Hematopoietic cell-specific Lyn substrate 1	2	0.000518982	0.146	TRUE
P23977	Slc6a3	Sodium-dependent dopamine transporter	2	0.117387	0.96	FALSE
P24135	Plcg2	1-phosphatidylinositol 4,5-bisphosphate phosphodiesterase gamma-2	1.99	0.00207308	0.391	TRUE
Q6XPU4	Fcgr3a	Low affinity immunoglobulin gamma Fc region receptor III-A	1.99	0.00922068	0.743	TRUE
G3V9R2	Cfh	Complement factor H	1.98	0.00277194	0.458	TRUE
A0A8I6AP32	Ly86	Lymphocyte antigen 86	1.95	0.00139781	0.305	TRUE
G3V6G1	Jchain	Immunoglobulin joining chain	1.95	0.0745398	0.945	FALSE
P18589	Mx2	Interferon-induced GTP-binding protein Mx2	1.95	0.000962064	0.237	TRUE
P36372	Tap2	Antigen peptide transporter 2	1.95	0.00429836	0.575	TRUE
Q99MM4	Trafd1	TRAF-type zinc finger domain-containing protein 1	1.95	0.0103374	0.763	FALSE
Q5BJY9	Krt18	Keratin, type I cytoskeletal 18	1.94	0.000380203	0.113	TRUE
[truncated: 8,250 more rows]

## Sheet: Table S3 Venn_Rattus
		Cortical BM								Cortical BM			Striatal BM							Striatal BM
[truncated: 244 more rows]
